# Supplementary material for: Lu-atom-ordered oxonitridoaluminosilicate Ba0.9Ce0.1LuAl0.2Si3.8N6.9O0.1
Source: Acta Crystallogr E Crystallogr Commun. 2020 Oct 6;76(Pt 11):1708–11. doi: 10.1107/S2056989020013158 (PMC7643228; doi:10.1107/S2056989020013158)
Supplement: Supplementary file 1 [file e-76-01708-sup1.cif]

##############################################################################
#                                                                            #
# This CIF contains the data in a paper accepted for publication in          #
# Acta Crystallographica Section E. It conforms to the requirements of       #
# Notes for Authors for Acta Crystallographica Section E, and has been       #
# peer reviewed under the auspices of the IUCr Commission on Journals.       #
#                                                                            #
# Full details of the Crystallographic Information File format               #
# are given in the paper "The Crystallographic Information File (CIF):       #
# a New Standard Archive File for Crystallography" by S. R. Hall, F. H.      #
# Allen and I. D. Brown [Acta Cryst. (1991), A47, 655-685].                  #
#                                                                            #
# The current version of the core CIF dictionary is obtainable from          #
# ftp://ftp.iucr.org/pub/cif_core.dic.                                       #
#                                                                            #
# Software is freely available for graphical display of the structure(s)     #
# in this CIF. For information consult the CIF software page                 #
# http://www.iucr.org/resources/cif/software.                                #
#                                                                            #
# This file may be used for bona fide research purposes within the           #
# scientific community so long as proper attribution is given to the journal # 
# article from which it was obtained.                                        #
#                                                                            #
##############################################################################
data_I
_audit_creation_method     'SHELXL-2014/7'
_journal_date_recd_electronic     2020-09-14
_journal_date_accepted     2020-09-29
_journal_name_full     'Acta Crystallographica, Section E'
_journal_year     2020
_journal_volume     76
_journal_issue     11
_journal_page_first     1708
_journal_page_last     1711
_journal_paper_category     GI
_journal_paper_doi     10.1107/S2056989020013158
_journal_coeditor_code     RU2072
_publ_contact_author_name     'Rayko Simura'
_publ_contact_author_address
;
Institute of Multidisciplinary Research for Advanced Materials, Tohoku
University, 2-1-1 Katahira, Aoba-ku, Sendai, 980- 8577,
Japan
;
_publ_contact_author_email     'ray@tohoku.ac.jp'
_publ_contact_author_fax     ?
_publ_contact_author_phone     ?
_publ_section_title
;
Lu-atom-ordered oxonitridoaluminosilicate
Ba~0.9~Ce~0.1~LuAl~0.2~Si~3.8~N~6.9~O~0.1~
;
loop_
    _publ_author_name
    _publ_author_footnote
    _publ_author_address
    'Simura, Rayko' .
;
Institute of Multidisciplinary Research for Advanced Materials, Tohoku
University, 2-1-1 Katahira, Aoba-ku, Sendai, 980-8577,
Japan
;
    'Yamane, Hisanori' .
;
Institute of Multidisciplinary Research for Advanced Materials, Tohoku
University, 2-1-1 Katahira, Aoba-ku, Sendai, 980-8577,
Japan
;
_publ_section_synopsis
;
A single crystal of Ba~0.9~Ce~0.1~LuAl~0.2~Si~3.8~N~6.9~O~0.1~ (barium cerium
lutetium aluminosilicate nitride oxide) was obtained by heating a mixed powder
of Ba~3~N~2~, Si~3~N~4~, Al, Lu~2~O~3~, and CeO~2~ at 2173 K for 1 h under
N~2~ gas at 0.85 MPa. X-ray single-crystal structure analysis revealed that
the title oxynitride is hexagonal and isostructural with BaYbSi~4~N~7~.
(Ba,Ce) and Lu atoms occupy twelvefold and sixfold coordination sites,
respectively.
;
_chemical_name_systematic
;
Barium cerium lutetium aluminosilicate nitride oxide
;
_chemical_name_common     ?
_chemical_formula_moiety
;
 (Ba0.9 Ce0.1) Lu (Si3.8 Al0.2) (N6.9 O0.1)
;
_chemical_formula_sum
;
 Al0.40 Ba1.80 Ce0.20 Lu2 N13.80 O0.20 Si7.60
;
_chemical_formula_iupac     'Ba0.9 Ce0.1 Lu Al0.2 Si3.8 N6.9 O0.1'
_chemical_formula_weight     1045.99
_chemical_melting_point     ?
_chemical_absolute_configuration     ?
_space_group_crystal_system     hexagonal
_space_group_name_H-M_alt     'P 63 m c'
_space_group_name_Hall     'P 6c -2c'
loop_
    _space_group_symop_operation_xyz
    'x, y, z'
    'x-y, x, z+1/2'
    '-y, x-y, z'
    '-x, -y, z+1/2'
    '-x+y, -x, z'
    'y, -x+y, z+1/2'
    'y, x, z+1/2'
    '-x+y, y, z'
    '-x, -x+y, z+1/2'
    '-y, -x, z'
    'x-y, -y, z+1/2'
    'x, x-y, z'
_cell_length_a     6.0378(5)
_cell_length_b     6.0378(5)
_cell_length_c     9.8133(9)
_cell_angle_alpha     90
_cell_angle_beta     90
_cell_angle_gamma     120
_cell_volume     309.82(6)
_cell_formula_units_Z     1
_cell_measurement_reflns_used     127
_cell_measurement_theta_min     4.1757
_cell_measurement_theta_max     30.8079
_cell_measurement_temperature     301(2)
_exptl_crystal_description     'block'
_exptl_crystal_colour     'colorless'
_exptl_crystal_size_max     0.130
_exptl_crystal_size_mid     0.070
_exptl_crystal_size_min     0.018
_exptl_crystal_density_diffrn     5.606
_exptl_crystal_density_meas     ?
_exptl_crystal_density_method     'not measured'
_exptl_crystal_F_000     464
_exptl_absorpt_coefficient_mu     22.954
_exptl_absorpt_correction_type     multi-scan
_exptl_absorpt_process_details
;
(SADABS; Bruker, 2018)
;
_exptl_absorpt_correction_T_min     0.37
_exptl_absorpt_correction_T_max     0.68
_diffrn_ambient_temperature     301(2)
_diffrn_source     ?
_diffrn_radiation_type     MoK\a
_diffrn_radiation_wavelength     0.71073
_diffrn_measurement_device_type     'Bruker D8 QUEST'
_diffrn_measurement_method     '\w and \scans'
_diffrn_detector_area_resol_mean     7.3910
_diffrn_reflns_number     2818
_diffrn_reflns_av_R_equivalents     0.0585
_diffrn_reflns_av_unetI/netI     0.0380
_diffrn_reflns_theta_min     3.897
_diffrn_reflns_theta_max     30.463
_diffrn_reflns_theta_full     25.242
_diffrn_measured_fraction_theta_max     1.000
_diffrn_measured_fraction_theta_full     1.000
_diffrn_reflns_limit_h_min     -7
_diffrn_reflns_limit_h_max     8
_diffrn_reflns_limit_k_min     -8
_diffrn_reflns_limit_k_max     8
_diffrn_reflns_limit_l_min     -14
_diffrn_reflns_limit_l_max     14
_refine_special_details
;
 Refined as a two-component inversion twin
;
_reflns_number_total     395
_reflns_number_gt     381
_reflns_threshold_expression     'I > 2\s(I)'
_refine_ls_structure_factor_coef     Fsqd
_refine_ls_matrix_type     full
_refine_ls_R_factor_all     0.0228
_refine_ls_R_factor_gt     0.0220
_refine_ls_wR_factor_gt     0.0539
_refine_ls_wR_factor_ref     0.0548
_refine_ls_goodness_of_fit_ref     1.037
_refine_ls_restrained_S_all     1.036
_refine_ls_number_reflns     395
_refine_ls_number_parameters     33
_refine_ls_number_restraints     1
_refine_ls_hydrogen_treatment     undef
_refine_ls_weighting_scheme     calc
_refine_ls_weighting_details
              'w=1/[\s^2^(Fo^2^)+(0.0313P)^2^+0.7267P] where P=(Fo^2^+2Fc^2^)/3'
_atom_sites_solution_hydrogens     .
_atom_sites_solution_primary     ?
_atom_sites_solution_secondary     ?
_refine_ls_shift/su_max     0.000
_refine_ls_shift/su_mean     0.000
_refine_diff_density_max     1.699
_refine_diff_density_min     -1.396
_refine_ls_extinction_method
;
SHELXL-2014/7 (Sheldrick 2015b)
;
_refine_ls_extinction_coef     0.0052(16)
_refine_ls_extinction_expression
                                  'Fc^*^=kFc[1+0.001xFc^2^\l^3^/sin(2\q)]^-1/4^'
_refine_ls_abs_structure_details
;
 Refined as an inversion twin.
;
_refine_ls_abs_structure_Flack     0.10(3)
loop_
    _atom_type_symbol
    _atom_type_description
    _atom_type_scat_dispersion_real
    _atom_type_scat_dispersion_imag
    _atom_type_scat_source
    'N' 'N' 0.0061 0.0033
                         'International Tables Vol C Tables 4.2.6.8 and 6.1.1.4'
    'Si' 'Si' 0.0817 0.0704
                         'International Tables Vol C Tables 4.2.6.8 and 6.1.1.4'
    'Ba' 'Ba' -0.3244 2.2819
                         'International Tables Vol C Tables 4.2.6.8 and 6.1.1.4'
    'Lu' 'Lu' -0.4720 5.8584
                         'International Tables Vol C Tables 4.2.6.8 and 6.1.1.4'
    'Ce' 'Ce' -0.2486 2.6331
                         'International Tables Vol C Tables 4.2.6.8 and 6.1.1.4'
    'Al' 'Al' 0.0645 0.0514
                         'International Tables Vol C Tables 4.2.6.8 and 6.1.1.4'
    'O' 'O' 0.0106 0.0060
                         'International Tables Vol C Tables 4.2.6.8 and 6.1.1.4'
_computing_data_collection
;
Instrument Service (Bruker, 2018)
;
_computing_cell_refinement
;
APEX3 (Bruker, 2018)
;
_computing_data_reduction
;
SAINT (Bruker, 2018)
;
_computing_structure_solution
;
<i>SHELXT2014/5</i> (Sheldrick, 2015a)
;
_computing_structure_refinement
;
<i>SHELXL2014/7</i> (Sheldrick, 2015b)
;
_computing_molecular_graphics
;
<i>VESTA</i> (Momma & Izumi, 2011)
;
_computing_publication_material
;
pubCIF (Westrip, 2010)
;
loop_
    _atom_site_type_symbol
    _atom_site_label
    _atom_site_fract_x
    _atom_site_fract_y
    _atom_site_fract_z
    _atom_site_U_iso_or_equiv
    _atom_site_adp_type
    _atom_site_calc_flag
    _atom_site_occupancy
    _atom_site_disorder_assembly
    _atom_site_disorder_group
    Lu Lu1 0.3333 0.6667 0.07616(4) 0.0074(2) Uani d 1 . .
    Ba Ba2 0.3333 0.6667 0.44902(10) 0.0099(3) Uani d 0.9 . .
    Ce Ce2 0.3333 0.6667 0.44902(10) 0.0099(3) Uani d 0.1 . .
    Si Si1 0.8275(2) 0.1725(2) 0.2646(5) 0.0084(5) Uani d 0.95 . .
    Al Al1 0.8275(2) 0.1725(2) 0.2646(5) 0.0084(5) Uani d 0.05 . .
    Si Si2 0.0000 0.0000 0.0006(7) 0.0071(9) Uani d 0.95 . .
    Al Al2 0.0000 0.0000 0.0006(7) 0.0071(9) Uani d 0.05 . .
    N N1 0.5097(8) 0.4903(8) 0.2112(11) 0.0087(14) Uani d 0.9857 . .
    O O1 0.5097(8) 0.4903(8) 0.2112(11) 0.0087(14) Uani d 0.0143 . .
    N N2 0.8474(8) 0.1526(8) 0.4404(9) 0.0123(19) Uani d 0.9857 . .
    O O2 0.8474(8) 0.1526(8) 0.4404(9) 0.0123(19) Uani d 0.0143 . .
    N N3 0.0000 0.0000 0.1880(18) 0.016(3) Uani d 0.9857 . .
    O O3 0.0000 0.0000 0.1880(18) 0.016(3) Uani d 0.0143 . .
loop_
    _atom_site_aniso_label
    _atom_site_aniso_U_11
    _atom_site_aniso_U_22
    _atom_site_aniso_U_33
    _atom_site_aniso_U_12
    _atom_site_aniso_U_13
    _atom_site_aniso_U_23
    Lu1 0.0075(3) 0.0075(3) 0.0072(4) 0.00374(13) 0.000 0.000
    Ba2 0.0098(4) 0.0098(4) 0.0101(6) 0.00489(18) 0.000 0.000
    Ce2 0.0098(4) 0.0098(4) 0.0101(6) 0.00489(18) 0.000 0.000
    Si1 0.0076(8) 0.0076(8) 0.0097(10) 0.0035(9) -0.0002(6) 0.0002(6)
    Al1 0.0076(8) 0.0076(8) 0.0097(10) 0.0035(9) -0.0002(6) 0.0002(6)
    Si2 0.0061(10) 0.0061(10) 0.009(3) 0.0031(5) 0.000 0.000
    Al2 0.0061(10) 0.0061(10) 0.009(3) 0.0031(5) 0.000 0.000
    N1 0.007(2) 0.007(2) 0.010(3) 0.002(2) 0.0010(16) -0.0010(16)
    O1 0.007(2) 0.007(2) 0.010(3) 0.002(2) 0.0010(16) -0.0010(16)
    N2 0.015(3) 0.015(3) 0.011(5) 0.011(4) 0.0010(14) -0.0010(14)
    O2 0.015(3) 0.015(3) 0.011(5) 0.011(4) 0.0010(14) -0.0010(14)
    N3 0.018(5) 0.018(5) 0.013(8) 0.009(3) 0.000 0.000
    O3 0.018(5) 0.018(5) 0.013(8) 0.009(3) 0.000 0.000
_geom_special_details
;
 All esds (except the esd in the dihedral angle between two l.s. planes)
 are estimated using the full covariance matrix.  The cell esds are taken
 into account individually in the estimation of esds in distances, angles
 and torsion angles; correlations between esds in cell parameters are only
 used when they are defined by crystal symmetry.  An approximate (isotropic)
 treatment of cell esds is used for estimating esds involving l.s. planes.
;
loop_
    _geom_bond_atom_site_label_1
    _geom_bond_atom_site_label_2
    _geom_bond_site_symmetry_2
    _geom_bond_distance
    _geom_bond_publ_flag
    Lu1 O1 3_665 2.271(10) ?
    Lu1 N1 3_665 2.271(10) ?
    Lu1 O1 5_565 2.271(10) ?
    Lu1 N1 5_565 2.271(10) ?
    Lu1 N1 . 2.271(10) ?
    Lu1 O2 4_664 2.312(9) ?
    Lu1 N2 4_664 2.312(9) ?
    Lu1 O2 6_564 2.312(9) ?
    Lu1 N2 6_564 2.312(9) ?
    Lu1 O2 2_554 2.312(9) ?
    Lu1 N2 2_554 2.312(9) ?
    Ba2 N1 . 2.975(10) ?
    Ba2 O1 5_565 2.975(10) ?
    Ba2 N1 5_565 2.975(10) ?
    Ba2 O1 3_665 2.975(10) ?
    Ba2 N1 3_665 2.975(10) ?
    Ba2 O2 5_665 3.0236(5) ?
    Ba2 N2 5_665 3.0236(5) ?
    Ba2 O2 3_655 3.0236(5) ?
    Ba2 N2 3_655 3.0236(5) ?
    Ba2 O2 1_455 3.0237(6) ?
    Ba2 N2 1_455 3.0237(6) ?
    Si1 N2 . 1.738(9) ?
    Si1 O1 5_665 1.743(6) ?
    Si1 N1 5_665 1.743(6) ?
    Si1 O1 3_655 1.743(6) ?
    Si1 N1 3_655 1.743(6) ?
    Si1 O3 1_655 1.954(7) ?
    Si1 N3 1_655 1.954(7) ?
    Si1 Al1 3_655 2.914(4) ?
    Si1 Al1 5_665 2.914(4) ?
    Si1 Ba2 1_655 3.521(2) ?
    Si1 Ba2 1_545 3.521(2) ?
    Si2 O2 2_444 1.701(9) ?
    Si2 N2 2_444 1.701(9) ?
    Si2 O2 6_564 1.701(9) ?
    Si2 N2 6_564 1.701(9) ?
    Si2 O2 4_654 1.701(9) ?
    Si2 N2 4_654 1.701(9) ?
    Si2 N3 . 1.839(19) ?
    Si2 Ba2 2_544 3.5225(11) ?
    Si2 Ba2 2_654 3.5225(11) ?
    Si2 Ba2 2_554 3.5226(11) ?
    N1 Al1 3_655 1.743(6) ?
    N1 Si1 3_655 1.743(6) ?
    N1 Al1 5_665 1.743(6) ?
    N1 Si1 5_665 1.743(6) ?
    N1 Ba2 2_654 3.052(10) ?
    N2 Al2 2_655 1.701(9) ?
    N2 Si2 2_655 1.701(9) ?
    N2 Lu1 2_655 2.313(9) ?
    N2 Ba2 1_655 3.0237(6) ?
    N2 Ce2 1_655 3.0237(6) ?
    N2 Ce2 1_545 3.0237(6) ?
    N2 Ba2 1_545 3.0237(6) ?
    N3 Al1 5_665 1.954(7) ?
    N3 Si1 5_665 1.954(7) ?
    N3 Al1 3_545 1.954(7) ?
    N3 Si1 3_545 1.954(7) ?
    N3 Si1 1_455 1.954(7) ?
    N3 Al1 1_455 1.954(7) ?
loop_
    _geom_angle_atom_site_label_1
    _geom_angle_atom_site_label_2
    _geom_angle_atom_site_label_3
    _geom_angle_site_symmetry_1
    _geom_angle_site_symmetry_3
    _geom_angle
    _geom_angle_publ_flag
    O1 Lu1 N1 3_665 3_665 0.0 ?
    O1 Lu1 O1 3_665 5_565 89.4(3) ?
    N1 Lu1 O1 3_665 5_565 89.4(3) ?
    O1 Lu1 N1 3_665 5_565 89.4 ?
    N1 Lu1 N1 3_665 5_565 89.4(3) ?
    O1 Lu1 N1 5_565 5_565 0.0 ?
    O1 Lu1 N1 3_665 . 89.4 ?
    N1 Lu1 N1 3_665 . 89.4(3) ?
    O1 Lu1 N1 5_565 . 89.4 ?
    N1 Lu1 N1 5_565 . 89.4(3) ?
    O1 Lu1 O2 3_665 4_664 90.2(2) ?
    N1 Lu1 O2 3_665 4_664 90.2(2) ?
    O1 Lu1 O2 5_565 4_664 90.2(2) ?
    N1 Lu1 O2 5_565 4_664 90.2(2) ?
    N1 Lu1 O2 . 4_664 179.5(3) ?
    O1 Lu1 N2 3_665 4_664 90.2(2) ?
    N1 Lu1 N2 3_665 4_664 90.2(2) ?
    O1 Lu1 N2 5_565 4_664 90.2(2) ?
    N1 Lu1 N2 5_565 4_664 90.2(2) ?
    N1 Lu1 N2 . 4_664 179.5(3) ?
    O2 Lu1 N2 4_664 4_664 0.0 ?
    O1 Lu1 O2 3_665 6_564 179.5(3) ?
    N1 Lu1 O2 3_665 6_564 179.5(3) ?
    O1 Lu1 O2 5_565 6_564 90.2(2) ?
    N1 Lu1 O2 5_565 6_564 90.2(2) ?
    N1 Lu1 O2 . 6_564 90.2(2) ?
    O2 Lu1 O2 4_664 6_564 90.1(3) ?
    N2 Lu1 O2 4_664 6_564 90.1(3) ?
    O1 Lu1 N2 3_665 6_564 179.5(3) ?
    N1 Lu1 N2 3_665 6_564 179.5(3) ?
    O1 Lu1 N2 5_565 6_564 90.2(2) ?
    N1 Lu1 N2 5_565 6_564 90.2(2) ?
    N1 Lu1 N2 . 6_564 90.2(2) ?
    O2 Lu1 N2 4_664 6_564 90.1 ?
    N2 Lu1 N2 4_664 6_564 90.1(3) ?
    O2 Lu1 N2 6_564 6_564 0.0 ?
    O1 Lu1 O2 3_665 2_554 90.2(2) ?
    N1 Lu1 O2 3_665 2_554 90.2(2) ?
    O1 Lu1 O2 5_565 2_554 179.5(3) ?
    N1 Lu1 O2 5_565 2_554 179.5(3) ?
    N1 Lu1 O2 . 2_554 90.2(2) ?
    O2 Lu1 O2 4_664 2_554 90.1(3) ?
    N2 Lu1 O2 4_664 2_554 90.1(3) ?
    O2 Lu1 O2 6_564 2_554 90.1(3) ?
    N2 Lu1 O2 6_564 2_554 90.1(3) ?
    O1 Lu1 N2 3_665 2_554 90.2(2) ?
    N1 Lu1 N2 3_665 2_554 90.2(2) ?
    O1 Lu1 N2 5_565 2_554 179.5(3) ?
    N1 Lu1 N2 5_565 2_554 179.5(3) ?
    N1 Lu1 N2 . 2_554 90.2(2) ?
    O2 Lu1 N2 4_664 2_554 90.1 ?
    N2 Lu1 N2 4_664 2_554 90.1(3) ?
    O2 Lu1 N2 6_564 2_554 90.1 ?
    N2 Lu1 N2 6_564 2_554 90.1(3) ?
    O2 Lu1 N2 2_554 2_554 0.0 ?
    N1 Ba2 O1 . 5_565 65.0 ?
    N1 Ba2 N1 . 5_565 65.0(3) ?
    O1 Ba2 N1 5_565 5_565 0.0 ?
    N1 Ba2 O1 . 3_665 65.0 ?
    O1 Ba2 O1 5_565 3_665 65.0(3) ?
    N1 Ba2 O1 5_565 3_665 65.0(3) ?
    N1 Ba2 N1 . 3_665 65.0(3) ?
    O1 Ba2 N1 5_565 3_665 65.0 ?
    N1 Ba2 N1 5_565 3_665 65.0(3) ?
    O1 Ba2 N1 3_665 3_665 0.0 ?
    N1 Ba2 O2 . 5_665 57.1(2) ?
    O1 Ba2 O2 5_565 5_665 87.01(17) ?
    N1 Ba2 O2 5_565 5_665 87.01(17) ?
    O1 Ba2 O2 3_665 5_665 122.0(3) ?
    N1 Ba2 O2 3_665 5_665 122.0(3) ?
    N1 Ba2 N2 . 5_665 57.1(2) ?
    O1 Ba2 N2 5_565 5_665 87.01(17) ?
    N1 Ba2 N2 5_565 5_665 87.01(17) ?
    O1 Ba2 N2 3_665 5_665 122.0(3) ?
    N1 Ba2 N2 3_665 5_665 122.0(3) ?
    O2 Ba2 N2 5_665 5_665 0.0 ?
    N1 Ba2 O2 . 3_655 57.1(2) ?
    O1 Ba2 O2 5_565 3_655 122.0(3) ?
    N1 Ba2 O2 5_565 3_655 122.0(3) ?
    O1 Ba2 O2 3_665 3_655 87.01(17) ?
    N1 Ba2 O2 3_665 3_655 87.01(17) ?
    O2 Ba2 O2 5_665 3_655 65.6(3) ?
    N2 Ba2 O2 5_665 3_655 65.6(3) ?
    N1 Ba2 N2 . 3_655 57.1(2) ?
    O1 Ba2 N2 5_565 3_655 122.0(3) ?
    N1 Ba2 N2 5_565 3_655 122.0(3) ?
    O1 Ba2 N2 3_665 3_655 87.01(17) ?
    N1 Ba2 N2 3_665 3_655 87.01(17) ?
    O2 Ba2 N2 5_665 3_655 65.6 ?
    N2 Ba2 N2 5_665 3_655 65.6(3) ?
    O2 Ba2 N2 3_655 3_655 0.0 ?
    N1 Ba2 O2 . 1_455 87.01(17) ?
    O1 Ba2 O2 5_565 1_455 57.1(2) ?
    N1 Ba2 O2 5_565 1_455 57.1(2) ?
    O1 Ba2 O2 3_665 1_455 122.0(3) ?
    N1 Ba2 O2 3_665 1_455 122.0(3) ?
    O2 Ba2 O2 5_665 1_455 54.4(3) ?
    N2 Ba2 O2 5_665 1_455 54.4(3) ?
    O2 Ba2 O2 3_655 1_455 119.924(18) ?
    N2 Ba2 O2 3_655 1_455 119.924(18) ?
    N1 Ba2 N2 . 1_455 87.01(17) ?
    O1 Ba2 N2 5_565 1_455 57.1(2) ?
    N1 Ba2 N2 5_565 1_455 57.1(2) ?
    O1 Ba2 N2 3_665 1_455 122.0(3) ?
    N1 Ba2 N2 3_665 1_455 122.0(3) ?
    O2 Ba2 N2 5_665 1_455 54.4 ?
    N2 Ba2 N2 5_665 1_455 54.4(3) ?
    O2 Ba2 N2 3_655 1_455 119.9 ?
    N2 Ba2 N2 3_655 1_455 119.924(18) ?
    O2 Ba2 N2 1_455 1_455 0.0 ?
    N2 Si1 O1 . 5_665 111.0(4) ?
    N2 Si1 N1 . 5_665 111.0(4) ?
    O1 Si1 N1 5_665 5_665 0.0 ?
    N2 Si1 O1 . 3_655 111.0(4) ?
    O1 Si1 O1 5_665 3_655 109.3(6) ?
    N1 Si1 O1 5_665 3_655 109.3(6) ?
    N2 Si1 N1 . 3_655 111.0(4) ?
    O1 Si1 N1 5_665 3_655 109.3 ?
    N1 Si1 N1 5_665 3_655 109.3(6) ?
    O1 Si1 N1 3_655 3_655 0.0 ?
    N2 Si1 O3 . 1_655 105.7(6) ?
    O1 Si1 O3 5_665 1_655 109.9(4) ?
    N1 Si1 O3 5_665 1_655 109.9(4) ?
    O1 Si1 O3 3_655 1_655 109.9(4) ?
    N1 Si1 O3 3_655 1_655 109.9(4) ?
    N2 Si1 N3 . 1_655 105.7(6) ?
    O1 Si1 N3 5_665 1_655 109.9(4) ?
    N1 Si1 N3 5_665 1_655 109.9(4) ?
    O1 Si1 N3 3_655 1_655 109.9(4) ?
    N1 Si1 N3 3_655 1_655 109.9(4) ?
    O3 Si1 N3 1_655 1_655 0.0 ?
    N2 Si1 Al1 . 3_655 96.0(2) ?
    O1 Si1 Al1 5_665 3_655 33.3(3) ?
    N1 Si1 Al1 5_665 3_655 33.3(3) ?
    O1 Si1 Al1 3_655 3_655 88.8(2) ?
    N1 Si1 Al1 3_655 3_655 88.8(2) ?
    O3 Si1 Al1 1_655 3_655 143.1(3) ?
    N3 Si1 Al1 1_655 3_655 143.1(3) ?
    N2 Si1 Al1 . 5_665 96.0(2) ?
    O1 Si1 Al1 5_665 5_665 88.8(2) ?
    N1 Si1 Al1 5_665 5_665 88.8(2) ?
    O1 Si1 Al1 3_655 5_665 33.3(3) ?
    N1 Si1 Al1 3_655 5_665 33.3(3) ?
    O3 Si1 Al1 1_655 5_665 143.1(3) ?
    N3 Si1 Al1 1_655 5_665 143.1(3) ?
    Al1 Si1 Al1 3_655 5_665 60.0 ?
    N2 Si1 Ba2 . 1_655 59.17(6) ?
    O1 Si1 Ba2 5_665 1_655 57.6(3) ?
    N1 Si1 Ba2 5_665 1_655 57.6(3) ?
    O1 Si1 Ba2 3_655 1_655 149.6(3) ?
    N1 Si1 Ba2 3_655 1_655 149.6(3) ?
    O3 Si1 Ba2 1_655 1_655 100.5(2) ?
    N3 Si1 Ba2 1_655 1_655 100.5(2) ?
    Al1 Si1 Ba2 3_655 1_655 65.56(4) ?
    Al1 Si1 Ba2 5_665 1_655 116.34(4) ?
    N2 Si1 Ba2 . 1_545 59.17(6) ?
    O1 Si1 Ba2 5_665 1_545 149.6(3) ?
    N1 Si1 Ba2 5_665 1_545 149.6(3) ?
    O1 Si1 Ba2 3_655 1_545 57.6(3) ?
    N1 Si1 Ba2 3_655 1_545 57.6(3) ?
    O3 Si1 Ba2 1_655 1_545 100.5(2) ?
    N3 Si1 Ba2 1_655 1_545 100.5(2) ?
    Al1 Si1 Ba2 3_655 1_545 116.34(4) ?
    Al1 Si1 Ba2 5_665 1_545 65.56(4) ?
    Ba2 Si1 Ba2 1_655 1_545 118.08(12) ?
    O2 Si2 N2 2_444 2_444 0.0 ?
    O2 Si2 O2 2_444 6_564 108.6(4) ?
    N2 Si2 O2 2_444 6_564 108.6(4) ?
    O2 Si2 N2 2_444 6_564 108.6 ?
    N2 Si2 N2 2_444 6_564 108.6(4) ?
    O2 Si2 N2 6_564 6_564 0.0 ?
    O2 Si2 O2 2_444 4_654 108.6(4) ?
    N2 Si2 O2 2_444 4_654 108.6(4) ?
    O2 Si2 O2 6_564 4_654 108.6(4) ?
    N2 Si2 O2 6_564 4_654 108.6(4) ?
    O2 Si2 N2 2_444 4_654 108.6 ?
    N2 Si2 N2 2_444 4_654 108.6(4) ?
    O2 Si2 N2 6_564 4_654 108.6 ?
    N2 Si2 N2 6_564 4_654 108.6(4) ?
    O2 Si2 N2 4_654 4_654 0.0 ?
    O2 Si2 N3 2_444 . 110.3(3) ?
    N2 Si2 N3 2_444 . 110.3(3) ?
    O2 Si2 N3 6_564 . 110.3(3) ?
    N2 Si2 N3 6_564 . 110.3(3) ?
    O2 Si2 N3 4_654 . 110.3(3) ?
    N2 Si2 N3 4_654 . 110.3(3) ?
    O2 Si2 Ba2 2_444 2_544 59.07(3) ?
    N2 Si2 Ba2 2_444 2_544 59.07(3) ?
    O2 Si2 Ba2 6_564 2_544 151.4(4) ?
    N2 Si2 Ba2 6_564 2_544 151.4(4) ?
    O2 Si2 Ba2 4_654 2_544 59.07(3) ?
    N2 Si2 Ba2 4_654 2_544 59.07(3) ?
    N3 Si2 Ba2 . 2_544 98.27(11) ?
    O2 Si2 Ba2 2_444 2_654 151.4(4) ?
    N2 Si2 Ba2 2_444 2_654 151.4(4) ?
    O2 Si2 Ba2 6_564 2_654 59.07(3) ?
    N2 Si2 Ba2 6_564 2_654 59.07(3) ?
    O2 Si2 Ba2 4_654 2_654 59.07(3) ?
    N2 Si2 Ba2 4_654 2_654 59.07(3) ?
    N3 Si2 Ba2 . 2_654 98.27(11) ?
    Ba2 Si2 Ba2 2_544 2_654 117.97(6) ?
    O2 Si2 Ba2 2_444 2_554 59.07(3) ?
    N2 Si2 Ba2 2_444 2_554 59.07(3) ?
    O2 Si2 Ba2 6_564 2_554 59.07(3) ?
    N2 Si2 Ba2 6_564 2_554 59.07(3) ?
    O2 Si2 Ba2 4_654 2_554 151.4(4) ?
    N2 Si2 Ba2 4_654 2_554 151.4(4) ?
    N3 Si2 Ba2 . 2_554 98.27(11) ?
    Ba2 Si2 Ba2 2_544 2_554 117.97(6) ?
    Ba2 Si2 Ba2 2_654 2_554 117.97(6) ?
    Al1 N1 Si1 3_655 3_655 0.0 ?
    Al1 N1 Al1 3_655 5_665 113.4(6) ?
    Si1 N1 Al1 3_655 5_665 113.4(6) ?
    Al1 N1 Si1 3_655 5_665 113.4 ?
    Si1 N1 Si1 3_655 5_665 113.4(6) ?
    Al1 N1 Si1 5_665 5_665 0.0 ?
    Al1 N1 Lu1 3_655 . 123.3(3) ?
    Si1 N1 Lu1 3_655 . 123.3(3) ?
    Al1 N1 Lu1 5_665 . 123.3(3) ?
    Si1 N1 Lu1 5_665 . 123.3(3) ?
    Al1 N1 Ba2 3_655 . 92.8(4) ?
    Si1 N1 Ba2 3_655 . 92.8(4) ?
    Al1 N1 Ba2 5_665 . 92.8(4) ?
    Si1 N1 Ba2 5_665 . 92.8(4) ?
    Lu1 N1 Ba2 . . 87.4(2) ?
    Al1 N1 Ba2 3_655 2_654 90.4(3) ?
    Si1 N1 Ba2 3_655 2_654 90.4(3) ?
    Al1 N1 Ba2 5_665 2_654 90.4(3) ?
    Si1 N1 Ba2 5_665 2_654 90.4(3) ?
    Lu1 N1 Ba2 . 2_654 86.8(3) ?
    Ba2 N1 Ba2 . 2_654 174.2(4) ?
    Al2 N2 Si2 2_655 2_655 0.0 ?
    Al2 N2 Si1 2_655 . 117.2(5) ?
    Si2 N2 Si1 2_655 . 117.2(5) ?
    Al2 N2 Lu1 2_655 2_655 124.5(5) ?
    Si2 N2 Lu1 2_655 2_655 124.5(5) ?
    Si1 N2 Lu1 . 2_655 118.3(4) ?
    Al2 N2 Ba2 2_655 1_655 92.07(17) ?
    Si2 N2 Ba2 2_655 1_655 92.07(17) ?
    Si1 N2 Ba2 . 1_655 91.25(18) ?
    Lu1 N2 Ba2 2_655 1_655 86.80(17) ?
    Al2 N2 Ce2 2_655 1_655 92.07(17) ?
    Si2 N2 Ce2 2_655 1_655 92.07(17) ?
    Si1 N2 Ce2 . 1_655 91.25(18) ?
    Lu1 N2 Ce2 2_655 1_655 86.80(17) ?
    Ba2 N2 Ce2 1_655 1_655 0.0 ?
    Al2 N2 Ce2 2_655 1_545 92.07(17) ?
    Si2 N2 Ce2 2_655 1_545 92.07(17) ?
    Si1 N2 Ce2 . 1_545 91.25(18) ?
    Lu1 N2 Ce2 2_655 1_545 86.80(17) ?
    Ba2 N2 Ce2 1_655 1_545 173.6(3) ?
    Ce2 N2 Ce2 1_655 1_545 173.6(3) ?
    Al2 N2 Ba2 2_655 1_545 92.07(17) ?
    Si2 N2 Ba2 2_655 1_545 92.07(17) ?
    Si1 N2 Ba2 . 1_545 91.25(18) ?
    Lu1 N2 Ba2 2_655 1_545 86.80(17) ?
    Ba2 N2 Ba2 1_655 1_545 173.6(3) ?
    Ce2 N2 Ba2 1_655 1_545 173.6 ?
    Ce2 N2 Ba2 1_545 1_545 0.0 ?
    Si2 N3 Al1 . 5_665 112.6(5) ?
    Si2 N3 Si1 . 5_665 112.6(5) ?
    Al1 N3 Si1 5_665 5_665 0.0 ?
    Si2 N3 Al1 . 3_545 112.6(5) ?
    Al1 N3 Al1 5_665 3_545 106.2(5) ?
    Si1 N3 Al1 5_665 3_545 106.2(5) ?
    Si2 N3 Si1 . 3_545 112.6(5) ?
    Al1 N3 Si1 5_665 3_545 106.2 ?
    Si1 N3 Si1 5_665 3_545 106.2(5) ?
    Al1 N3 Si1 3_545 3_545 0.0 ?
    Si2 N3 Si1 . 1_455 112.6(5) ?
    Al1 N3 Si1 5_665 1_455 106.2 ?
    Si1 N3 Si1 5_665 1_455 106.2(5) ?
    Al1 N3 Si1 3_545 1_455 106.2 ?
    Si1 N3 Si1 3_545 1_455 106.2(5) ?
    Si2 N3 Al1 . 1_455 112.6(5) ?
    Al1 N3 Al1 5_665 1_455 106.2(5) ?
    Si1 N3 Al1 5_665 1_455 106.2(5) ?
    Al1 N3 Al1 3_545 1_455 106.2(5) ?
    Si1 N3 Al1 3_545 1_455 106.2(5) ?
    Si1 N3 Al1 1_455 1_455 0.0(2) ?
_shelx_space_group_comment
;
The symmetry employed for this shelxl refinement is uniquely defined
by the following loop, which should always be used as a source of
symmetry information in preference to the above space-group names.
They are only intended as comments.
;
_shelx_estimated_absorpt_T_min     0.154
_shelx_estimated_absorpt_T_max     0.683
_shelx_hkl_file
;
   0  -1   0  649.93   50.49
  -1   1   0  583.64   49.80
   1   0   0  661.43   50.29
  -1   0   0  669.03   50.29
   1  -2   0 4742.73  373.66
   2  -1   0 4969.80  373.46
  -1  -1   0 5012.80  374.46
  -1   2   0 5410.26  373.86
  -1   2   0 4248.17  373.46
  -1  -1   0 4500.65  374.36
   0  -2   0 1035.90   82.49
   0  -2   0 1145.09   83.19
  -2   0   0  961.40   82.19
   1   2   0  537.95   44.30
  -3   1   0  546.05   43.10
  -3   1   0  514.65   43.40
  -1  -2   0  523.65   44.50
  -2   3   0  543.55   42.90
  -1  -2   0  573.24   44.20
  -3   2   0  496.15   42.10
   1  -3   0  493.15   42.30
   2   1   0  549.45   43.60
   1  -3   0  500.25   43.10
  -2  -1   0  530.65   43.60
  -2  -1   0  557.34   43.80
  -1   3   0  608.54   43.60
   3   0   0 4158.28  324.47
   0  -3   0 4180.98  324.37
   0  -3   0 4510.95  325.47
  -3   0   0 3692.03  324.57
   0   3   0 4700.73  328.07
  -3   0   0 3752.62  324.17
  -4   1   0  422.06   35.00
   1   3   0  367.06   35.70
  -1  -3   0  441.96   36.70
  -1  -3   0  463.85   35.70
  -3   4   0  422.36   34.10
  -4   2   0 8566.54  691.53
   2   2   0 7663.13  693.13
  -2   4   0 9934.01  692.83
  -2  -2   0 8419.36  693.73
  -2  -2   0 9999.00  696.33
   1  -4   0  399.56   34.50
  -4   3   0  403.06   34.90
   3   1   0  414.26   35.90
  -3  -1   0  429.06   36.10
  -1   4   0  460.75   36.10
  -3  -1   0  446.46   36.10
   0  -4   0  767.42   58.19
   0  -4   0  803.52   59.69
   4   0   0  632.64   57.99
   0   4   0  699.03   59.09
  -4   0   0  703.93   58.59
  -4   0   0  696.33   58.29
  -5   1   0 2358.46  189.08
  -5   1   0 2463.25  189.68
   1   4   0 2047.30  190.28
  -1  -4   0 2606.44  189.88
  -4   5   0 2355.76  188.28
  -1  -4   0 2618.64  191.68
   2   3   0  308.07   30.80
  -5   2   0  352.66   29.10
  -2  -3   0  362.56   32.00
  -2  -3   0  381.16   30.80
   3   2   0  297.67   30.60
   2  -5   0  318.07   28.70
   2  -5   0  343.27   30.00
  -3  -2   0  391.36   31.00
  -3  -2   0  360.06   31.70
  -2   5   0  403.06   30.70
   1  -5   0 2463.85  191.78
   1  -5   0 2419.26  190.38
   4   1   0 2229.18  191.68
  -4  -1   0 2587.44  192.68
  -4  -1   0 2596.84  191.88
  -1   5   0 2274.87  191.68
   5   0   0  216.08   22.80
   0  -5   0  270.47   23.00
   0  -5   0  293.87   24.80
  -5   0   0  255.47   23.60
  -5   0   0  246.38   23.00
   1   5   0  186.08   20.40
  -6   1   0  214.88   19.10
  -5   6   0  181.88   17.80
  -1  -5   0  239.08   20.40
  -1  -5   0  227.78   24.50
  -6   2   0  430.86   37.70
  -4   6   0  428.66   37.70
  -2  -4   0  466.65   39.10
  -2  -4   0  512.05   44.70
   3   3   0 1726.33  158.48
  -3  -3   0 2192.38  158.28
  -3  -3   0 2048.00  160.48
  -3   6   0 1983.50  157.28
   4   2   0  378.26   36.70
   2  -6   0  381.56   34.50
   2  -6   0  425.36   35.70
  -4  -2   0  441.26   41.40
  -4  -2   0  480.15   36.70
  -2   6   0  396.46   35.90
   5   1   0  187.98   20.10
   1  -6   0  222.78   19.20
  -5  -1   0  238.58   25.60
  -1   6   0  181.98   19.80
  -5  -1   0  214.38   20.20
   0  -6   0 3795.72  278.87
   0  -6   0 3840.92  276.67
   6   0   0 3063.29  276.87
   0   6   0 3536.15  278.37
  -6   0   0 3423.76  276.37
  -6   0   0 3477.85  277.77
  -7   1   0  180.18   17.70
   1   6   0  159.88   18.20
  -7   1   0  157.08   17.10
  -1  -6   0  166.08   17.50
  -1  -6   0  170.68   19.40
  -7   2   0 1331.47   99.29
   2   5   0 1184.88  101.79
  -2  -5   0 1186.38  102.49
  -5   7   0 1141.89   98.39
  -2  -5   0 1339.27  100.79
   3   4   0  138.09   17.00
  -4   7   0  158.88   15.20
  -3  -4   0  153.38   18.60
  -3  -4   0  167.18   16.70
   4   3   0  149.59   17.00
  -3   7   0  149.79   16.20
  -4  -3   0  143.19   17.80
   2  -7   0 1245.28   95.49
   5   2   0 1129.09   98.19
   2  -7   0 1246.88   96.99
  -2   7   0 1120.59   96.99
  -5  -2   0 1374.06   97.59
  -5  -2   0 1047.70   98.79
   6   1   0  171.98   18.70
   1  -7   0  188.28   17.10
   1  -7   0  166.38   18.10
  -6  -1   0  179.68   17.70
  -1   7   0  164.78   17.80
  -6  -1   0  157.68   19.30
   0  -7   0  178.68   17.10
   0  -7   0  169.78   19.00
  -7   0   0  134.39   18.00
   0   7   0  170.28   18.30
  -7   0   0  161.38   16.60
   1   7   0  824.12   70.89
  -8   1   0  883.81   67.59
  -1  -7   0  765.52   71.59
  -1  -7   0  713.33   66.09
  -8   2   0  211.98   19.30
   2   6   0  201.48   21.90
  -2  -6   0  165.18   19.60
  -2  -6   0  202.88   23.20
   3   5   0  120.29   15.60
  -5   8   0  140.09   12.60
  -3  -5   0  118.49   14.50
  -3  -5   0  119.19   17.10
   4   4   0 2108.19  167.98
  -4  -4   0 2096.69  169.48
  -4  -4   0 2014.20  165.28
   3  -8   0  104.79   12.80
   5   3   0  115.89   15.30
  -5  -3   0  121.59   17.50
  -5  -3   0  151.18   15.10
  -3   8   0  145.69   14.10
   2  -8   0  183.38   19.70
   2  -8   0  189.78   18.70
   6   2   0  202.28   21.70
  -6  -2   0  195.58   22.50
  -6  -2   0  216.58   20.30
  -2   8   0  181.68   19.60
   1  -8   0  817.42   68.09
   1  -8   0  692.83   69.09
   7   1   0  847.52   71.09
  -7  -1   0  869.41   74.49
  -7  -1   0  899.61   69.09
  -1   8   0  848.22   70.59
   0  -8   0  158.38   18.40
   0  -8   0  114.09   14.80
  -8   0   0  140.19   14.20
  -8   0   0  125.49   16.70
   1   8   0   59.79   12.20
  -1  -8   0   57.29   13.40
  -9   2   0   83.89   12.20
   2   7   0   71.79   12.10
   3   6   0  733.43   68.39
  -3  -6   0  730.33   66.69
   4   5   0  101.39   14.40
  -4  -5   0  102.99   17.20
   5   4   0  107.49   15.10
  -4   9   0  113.79   12.40
  -5  -4   0   95.69   16.90
   6   3   0  696.53   59.29
  -6  -3   0  586.24   55.79
  -6  -3   0  678.33   61.39
  -3   9   0  670.83   56.19
   7   2   0   60.29   11.40
   2  -9   0   56.09   12.40
  -2   9   0   60.19   10.10
  -7  -2   0   72.99   10.30
  -8  -1   0   51.09   10.40
  -8  -1   0   53.69    9.30
  -1   9   0   59.99   10.80
   4   6   0  113.39   16.50
  -4  -6   0   92.69   19.80
   5   5   0  624.04   57.29
  -5  -5   0  630.44   59.59
  -6  -4   0   89.09   17.90
  -6  -4   0   62.89   10.50
   0   0  -1    0.30    0.20
  -1   0  -1  501.45   34.20
  -1   0  -1  455.65   34.30
  -1   0  -1  482.05   34.60
   0   1  -1  408.66   34.10
   1  -1  -1  439.26   34.00
  -1   1   1  412.06   34.10
  -1   1   1  383.26   33.90
   0  -1   1  400.76   34.20
   1   0   1  423.56   34.70
   1   0   1  431.46   34.10
   0  -1  -1  467.85   34.90
   1   0  -1  473.85   35.10
   0  -1  -1  450.35   34.90
   0  -1  -1  479.45   35.20
   0   1   1  393.86   34.80
   0   1   1  401.86   35.00
   0   1   1  439.26   35.00
  -1   0   1  437.96   35.00
  -1   2  -1    0.50    0.70
  -1  -1  -1    1.20    1.00
  -1  -1  -1    2.80    1.40
   2  -1  -1    0.30    0.40
   2  -1  -1    0.40    0.60
  -2   1   1    1.00    0.90
   1  -2   1    0.90    0.70
   1   1   1   -0.10    0.80
  -2   1   1    0.80    0.40
  -2   1   1    0.70    0.70
  -2  -1  -1  499.95   38.30
   3  -2  -1  399.66   36.10
  -2  -1  -1  434.16   37.30
   2   1   1  463.05   37.70
   1  -3   1  494.65   37.40
  -3   2   1  455.95   36.40
  -2   0  -1 2313.37  161.98
  -2   0  -1 2224.28  162.28
   2  -2  -1 2117.49  161.28
   0  -2   1 1789.42  161.88
  -2   2   1 1891.11  161.38
   2   0   1 2333.37  162.18
  -2   2   1 1862.31  161.38
   1  -2  -1    0.80    0.70
   1  -2  -1    1.20    0.70
   1   1  -1    0.70    0.80
  -1  -1   1    0.40    1.00
  -1   2   1    0.60    0.50
  -1   2   1    0.60    0.70
  -1  -1   1    0.80    0.80
   0  -2  -1 2332.17  163.18
   0  -2  -1 2138.29  162.38
   0   2   1 2172.98  162.98
  -2   0   1 1837.32  162.68
  -2   0   1 1925.81  162.38
  -2   3  -1  503.85   39.20
  -1  -2  -1  496.55   39.80
   1   2   1  545.25   40.70
  -3   1   1  413.36   39.50
  -3   1   1  483.05   39.20
  -2  -2  -1    0.50    1.50
  -2  -2  -1    0.80    1.60
  -2   4  -1    0.50    1.00
   2   2   1   -0.40    1.10
  -4   2   1    1.00    0.80
  -3  -2  -1  202.98   18.30
  -2   5  -1  189.68   17.80
  -3  -2  -1  183.68   19.20
  -3  -1  -1  311.97   26.70
  -1   4  -1  344.97   26.50
  -3  -1  -1  278.97   25.80
   3   1   1  240.88   25.60
   1  -4   1  323.67   26.30
   1  -4   1  300.97   25.20
  -3   0  -1    2.90    1.50
   0   3  -1    2.90    1.60
  -3   0  -1    1.70    1.10
   0  -3   1    3.30    1.90
   3   0   1    2.90    1.50
  -3   3   1    3.10    0.90
   1   2  -1  528.45   39.20
  -3   1  -1  412.56   37.80
  -3   1  -1  500.25   37.60
   2  -3  -1  490.75   37.10
   3  -1   1  519.45   37.60
  -1  -2   1  437.86   38.70
  -1  -2   1  401.76   38.40
  -2   3   1  457.25   37.30
   1  -3  -1  472.25   37.80
   1  -3  -1  476.15   37.20
  -2  -1   1  407.86   38.30
  -1   3   1  497.45   37.90
  -2  -1   1  465.45   38.20
   0  -3  -1    2.40    1.50
   3   0  -1    2.70    1.50
  -3   0   1    3.80    1.80
   0   3   1    1.60    1.30
  -1  -3  -1  352.16   27.20
  -3   4  -1  314.87   24.90
   1   3   1  281.57   26.40
  -4   1   1  259.37   25.00
  -3   5  -1  180.58   15.60
  -2  -3  -1  186.68   17.90
  -2  -3  -1  185.38   16.60
  -5   2   1  151.58   15.00
  -5   2   1  149.79   16.20
  -3  -3  -1   -0.60    1.90
  -3   6  -1    0.30    1.20
  -3  -3  -1    2.30    2.60
  -6   3   1    1.30    1.30
   3   3   1   -0.50    1.40
  -3   7  -1  201.78   17.80
  -4  -3  -1  177.78   20.10
   4   3   1  150.48   18.40
  -4  -2  -1  671.13   52.59
   4   2   1  504.45   48.70
   2  -6   1  620.34   48.20
   2  -6   1  513.25   46.30
  -4  -1  -1    1.40    1.90
  -1   5  -1    1.80    1.30
  -4  -1  -1    2.30    2.00
   4   1   1    0.10    1.50
  -5   4   1    2.10    0.70
   1  -5   1    1.80    1.90
   1  -5   1   -1.20    2.00
   0   4  -1  969.50   82.69
  -4   0  -1 1164.68   81.89
   0  -4   1 1040.90   81.79
   4   0   1 1004.00   81.79
  -4   4   1  926.31   80.09
   0  -4   1 1024.60   82.89
  -4   1  -1  294.17   23.10
  -4   1  -1  304.37   22.90
   1   3  -1  262.37   24.60
  -3   4   1  257.67   22.40
   4  -1   1  271.27   23.00
  -1  -3   1  267.47   24.20
  -1  -3   1  253.07   24.70
   2   2  -1    0.60    1.40
   2  -4  -1    0.70    1.00
   2  -4  -1    0.80    0.90
  -2  -2   1   -1.70    1.80
  -2   4   1    0.90    0.90
  -2  -2   1    0.60    1.60
   1  -4  -1  298.47   24.90
   3   1  -1  303.47   25.20
   1  -4  -1  274.87   23.60
  -3  -1   1  273.77   24.90
  -3  -1   1  247.88   24.80
  -1   4   1  294.27   24.90
   4   0  -1 1226.68   93.49
   0  -4  -1 1240.98   94.39
   0  -4  -1 1181.18   93.39
  -4   0   1 1018.50   92.79
  -1  -4  -1    4.30    2.20
  -1  -4  -1    3.20    2.00
  -5   1   1    1.70    1.50
  -5   1   1    4.70    2.10
   1   4   1    0.60    1.60
  -4   6  -1  534.45   49.80
  -6   2   1  605.94   47.60
  -6   2   1  595.54   47.70
  -3  -4  -1  183.28   19.80
  -4   7  -1  194.78   16.50
  -7   3   1  146.69   15.90
   3   4   1  166.78   18.50
  -4  -4  -1    0.00    3.10
  -4  -4  -1    2.40    3.20
   4   4   1   -1.20    2.30
  -5  -4  -1   24.80    7.20
   5   4   1   28.70    7.60
  -5  -3  -1  123.39   13.80
  -3   8  -1  115.49   12.60
  -5  -3  -1   96.29   16.00
  -5  -2  -1    2.40    3.20
  -2   7  -1    1.60    2.60
  -5  -2  -1    2.60    3.00
   5   2   1    2.30    2.50
   2  -7   1    2.00    2.70
   2  -7   1    1.30    2.40
  -5  -1  -1  216.28   20.80
  -1   6  -1  235.28   21.60
   1  -6   1  186.98   20.10
   1  -6   1  239.38   21.80
  -5   0  -1  323.07   26.10
  -5   0  -1  295.07   24.90
   0   5  -1  275.37   27.10
  -5   5   1  247.78   22.80
   5   0   1  240.38   24.60
   0  -5   1  282.77   26.50
   0  -5   1  316.97   26.90
  -5   1  -1   -0.10    1.40
   1   4  -1    1.10    2.10
  -5   1  -1    1.00    2.20
  -1  -4   1   -0.60    1.50
   5  -1   1    0.30    1.10
  -4   5   1    2.70    2.20
  -1  -4   1   -4.20    2.30
   2   3  -1  145.89   16.30
  -3   5   1  178.28   15.10
  -2  -3   1  171.58   16.20
  -2  -3   1  149.79   16.80
   3   2  -1  157.58   16.60
   2  -5  -1  169.68   14.50
   2  -5  -1  170.78   15.70
  -3  -2   1  153.78   16.20
  -3  -2   1  160.88   16.90
  -2   5   1  160.68   15.70
   4   1  -1    0.00    1.40
   1  -5  -1    1.90    1.60
  -1   5   1    0.60    1.40
  -4  -1   1   -0.10    1.60
  -4  -1   1    1.30    2.00
   5   0  -1  281.67   26.00
   0  -5  -1  331.97   27.40
   0  -5  -1  320.77   25.80
  -5   0   1  268.77   26.10
  -5   0   1  282.17   25.90
   0   5   1  244.08   26.90
  -1  -5  -1  246.78   22.80
  -1  -5  -1  247.48   21.20
  -6   1   1  199.58   19.90
   1   5   1  191.08   21.20
  -6   1   1  212.58   20.40
  -2  -5  -1    0.30    2.90
  -2  -5  -1   -0.50    3.10
  -7   2   1    0.90    3.10
   2   5   1    0.80    2.10
  -7   2   1   -3.00    1.90
  -3  -5  -1  110.89   15.20
  -3  -5  -1  108.49   12.80
   3   5   1   93.79   13.10
  -8   3   1   93.09   10.40
   4   5   1   31.40    8.30
  -5  -5  -1   -7.40    5.40
  -5  -5  -1   -0.60    3.30
   5   5   1   -0.90    3.10
   6   4   1  122.49   17.50
  -6  -3  -1   -3.70    4.10
  -3   9  -1    2.20    2.80
   6   3   1    0.30    3.30
   6   2   1  247.48   24.70
   2  -8   1  242.98   22.90
   2  -8   1  211.78   21.40
  -6  -1  -1  113.99   12.00
  -1   7  -1  119.19   12.60
  -6  -1  -1   82.89   12.90
   1  -7   1   90.79   11.00
   6   1   1   78.09   11.40
   1  -7   1   98.09   12.40
   0   6  -1    2.80    2.40
  -6   0  -1   -1.30    2.60
  -6   0  -1    5.00    2.20
   0  -6   1    2.70    2.40
   6   0   1   -0.40    1.80
   0  -6   1    3.10    2.80
   1   5  -1  195.58   20.60
  -6   1  -1  200.08   19.20
  -6   1  -1  233.68   18.70
  -5   6   1  190.58   17.70
  -1  -5   1  195.78   19.60
  -6   2  -1  752.52   55.59
  -2  -4   1  666.63   56.79
  -4   6   1  629.94   55.49
  -2  -4   1  678.83   60.69
   3   3  -1   -1.90    1.40
   3  -6  -1    0.70    1.20
   3  -6  -1   -1.50    1.20
  -3  -3   1   -0.30    2.60
  -3   6   1   -0.70    1.40
  -3  -3   1    0.90    1.90
   2  -6  -1  715.33   55.29
   4   2  -1  683.53   57.99
   2  -6  -1  740.33   56.99
  -2   6   1  598.54   56.49
  -4  -2   1  667.63   56.99
   1  -6  -1  230.58   18.60
   1  -6  -1  203.78   19.70
   5   1  -1  198.38   20.20
  -5  -1   1  192.98   19.40
  -1   6   1  166.78   19.60
  -5  -1   1  169.98   19.80
   0  -6  -1    1.80    2.70
   0  -6  -1    1.40    2.00
  -6   0   1   -0.40    2.20
  -6   0   1   -0.90    3.10
   0   6   1    0.40    1.70
  -1  -6  -1  108.09   13.50
  -1  -6  -1  106.29   12.20
  -7   1   1   86.89   11.50
  -7   1   1   77.39   10.60
   1   6   1   92.89   12.20
  -2  -6  -1  324.67   30.10
  -2  -6  -1  290.57   27.00
   2   6   1  250.87   27.80
  -8   2   1  267.17   25.40
  -3  -6  -1   -3.20    3.60
  -3  -6  -1    2.60    3.90
  -9   3   1    2.60    2.20
   4   6   1  127.39   17.70
  -7  -2  -1  106.69   11.90
  -7  -2  -1   82.99   19.30
   2  -9   1   78.89   12.30
   2  -9   1   64.29   10.70
   7   2   1   89.59   13.70
  -7  -1  -1   -1.00    3.70
  -1   8  -1   -0.50    2.50
   7   1   1   -2.80    2.80
   1  -8   1    3.70    3.30
   1  -8   1   -0.50    3.20
  -7   0  -1   59.09    8.10
   0   7  -1   55.99    9.20
  -7   0  -1   47.00    9.30
   0  -7   1   42.90    8.20
   7   0   1   40.20    7.50
   0  -7   1   41.10    9.60
  -7   1  -1  111.39   12.40
   1   6  -1   93.99   12.70
  -7   1  -1  112.99   11.60
  -1  -6   1   84.89   13.90
   2   5  -1    0.80    2.50
  -7   2  -1   -1.10    2.70
  -2  -5   1    3.30    3.30
  -2  -5   1   -0.90    3.10
   3   4  -1  193.98   19.60
  -3  -4   1  160.98   20.10
  -4   7   1  163.98   16.80
  -3  -4   1  178.38   18.00
   4   3  -1  186.78   19.80
  -3   7   1  176.78   17.80
  -4  -3   1  209.48   19.10
  -4  -3   1  150.88   19.90
   2  -7  -1    0.80    2.40
   5   2  -1   -1.70    2.30
  -5  -2   1    1.20    2.80
  -5  -2   1   -2.10    3.10
  -2   7   1    1.40    1.50
   1  -7  -1   97.39   10.90
   6   1  -1  101.59   12.40
   1  -7  -1   99.19   11.80
  -1   7   1   71.19   10.60
  -6  -1   1   90.79   11.50
  -6  -1   1   71.79   12.20
   0  -7  -1   51.49   10.00
   0  -7  -1   57.59    8.50
  -7   0   1   50.29    9.80
   0   7   1   49.10    8.90
  -7   0   1   55.59    8.30
  -1  -7  -1    4.80    3.70
  -8   1   1    0.30    2.80
  -8   1   1   -0.70    2.30
   1   7   1   -1.10    2.20
  -2  -7  -1   68.89   12.70
  -2  -7  -1  114.59   17.00
   2   7   1  102.19   14.60
  -9   2   1   77.59   15.20
  -1   9  -1   95.79   13.40
  -8  -1  -1   90.79   16.10
  -8  -1  -1   95.59   11.40
  -8   0  -1  226.28   21.90
  -8   0  -1  253.87   25.60
   0   8  -1  248.78   25.30
   1   7  -1    2.30    3.30
  -1  -7   1    6.10    4.10
  -1  -7   1    1.10    3.00
  -6   8   1  272.57   21.60
  -2  -6   1  243.58   26.90
  -2  -6   1  207.78   23.40
  -3  -5   1   92.39   14.40
  -5   8   1   85.59    9.40
  -3  -5   1   64.49   10.90
   4   4  -1   -2.40    2.40
  -4  -4   1   -1.10    2.80
  -4  -4   1   -1.00    2.90
  -4   8   1   -0.70    1.70
   5   3  -1  108.09   13.40
  -5  -3   1   85.59   11.20
  -5  -3   1   86.19   13.80
  -3   8   1   78.29   10.70
  -2   8   1  244.88   23.50
  -6  -2   1  213.08   25.70
  -6  -2   1  247.18   23.40
   1  -8  -1    0.10    2.70
   1  -8  -1   -1.30    2.90
  -1   8   1   -1.50    2.10
   0  -8  -1  208.98   21.30
   0  -8  -1  185.98   18.20
  -8   0   1  137.19   18.90
  -8   0   1  134.69   18.50
   0   8   1  170.68   19.10
  -1  -8  -1   75.69   15.30
   1   8   1   94.79   14.60
  -1  -8   1   59.69   10.80
   2   7  -1  128.69   16.80
  -9   2  -1  127.39   13.80
   3   6  -1   -4.60    3.30
  -3  -6   1   -2.80    4.50
   4   5  -1   33.50    8.60
  -4  -5   1   30.70    8.70
   5   4  -1   40.50    9.60
  -5  -4   1   35.30   10.00
  -4   9   1   40.70    6.90
   6   3  -1   -2.20    3.10
  -6  -3   1   -1.70    3.90
  -6  -3   1    0.40    3.30
  -3   9   1    0.70    2.30
   2  -9  -1   80.29   14.40
   2  -9  -1   79.19   12.10
  -7  -2   1   89.79   11.80
  -7  -2   1   66.29   15.50
  -2   9   1   97.39   11.90
   1  -9  -1   53.29   10.40
   1  -9  -1   62.59   13.60
  -8  -1   1   56.79    9.70
  -8  -1   1   56.99   11.80
  -1   9   1   67.89   10.70
   4   6  -1  179.08   22.00
   5   5  -1   -1.90    3.80
  -5  -5   1   -3.60    3.10
   6   4  -1  171.58   21.70
  -4  10   1  167.08   18.20
   0   0  -2 1004.20   80.49
   0   0   2 1065.79   80.49
  -1   0  -2  417.56   33.10
   0   1  -2  416.76   33.20
  -1   0  -2  362.06   33.00
   1  -1  -2  405.66   33.10
  -1   0  -2  437.16   33.50
   1  -1  -2  464.75   33.50
   1   0   2  407.36   33.30
   1   0   2  401.76   33.10
   0  -1   2  447.06   33.30
  -1   1   2  441.26   33.30
   0  -1  -2  474.95   37.00
   0  -1  -2  427.56   36.80
   1   0  -2  465.15   37.10
   0  -1  -2  470.85   37.20
  -1   0   2  476.25   37.10
   0   1   2  486.25   37.00
  -1  -1  -2 3846.22  296.97
  -1  -1  -2 3882.61  296.17
   1  -2   2 3701.83  295.97
  -1   3  -2  454.05   39.20
  -2  -1  -2  483.05   39.00
  -2  -1  -2  505.55   40.10
  -3   2   2  449.66   38.40
   2   1   2  500.55   39.70
  -3   2   2  490.35   38.50
   0   2  -2  557.74   42.80
  -2   0  -2  484.35   42.50
  -2   0  -2  452.55   41.60
   0  -2   2  495.75   41.80
   0  -2   2  579.04   42.40
  -2   2   2  568.84   41.70
  -2   2   2  549.35   41.80
   1  -2  -2 4003.80  322.77
   1  -2  -2 3856.31  322.47
  -1   2   2 4688.83  322.77
  -1  -1   2 4261.47  323.07
  -1  -1   2 3959.00  322.87
   0  -2  -2  450.65   43.60
  -2   0   2  561.94   43.60
  -2   0   2  560.14   43.60
   0   2   2  605.34   43.70
  -1  -2  -2  416.46   37.90
  -3   1   2  494.95   38.00
   1   2   2  506.15   39.90
  -3   1   2  459.35   38.00
  -2  -2  -2  960.20   69.99
  -2  -2  -2  737.33   67.99
  -4   2   2  841.82   68.29
   2   2   2  908.01   69.29
  -4   2   2  805.92   67.79
  -3  -2  -2  155.68   15.90
  -3  -2  -2  149.29   14.70
  -2   5  -2  161.28   14.70
  -5   3   2  148.19   13.40
   3   2   2  129.19   14.70
   4  -3  -2  220.68   19.30
  -3  -1  -2  245.78   20.70
  -3  -1  -2  259.37   21.90
  -4   3   2  254.57   19.70
   3   1   2  235.78   21.00
   1  -4   2  227.38   20.30
   1  -4   2  199.18   20.50
  -3   0  -2 2917.21  226.68
  -3   0  -2 2728.83  227.38
   3  -3  -2 2686.73  226.08
   0  -3   2 2753.12  227.58
   0  -3   2 2962.30  227.28
  -3   3   2 3136.39  226.38
   3   0   2 3165.88  227.38
   1   2  -2  512.65   40.20
   2  -3  -2  425.56   38.50
   2  -3  -2  439.66   38.10
  -1  -2   2  453.85   39.10
   3  -1   2  522.75   38.40
  -1  -2   2  498.25   39.70
  -2   3   2  514.05   38.50
   1  -3  -2  426.56   37.80
   2   1  -2  535.25   40.40
   1  -3  -2  440.36   38.40
  -1   3   2  511.45   38.40
  -2  -1   2  461.45   38.80
   0  -3  -2 2852.41  231.48
   0  -3  -2 2568.14  230.38
  -3   0   2 2916.61  231.28
   0   3   2 3364.16  231.88
  -3   0   2 3072.49  230.98
  -1  -3  -2  228.38   22.20
  -1  -3  -2  287.07   24.20
  -4   1   2  272.37   22.20
   1   3   2  237.48   23.10
  -4   1   2  261.17   23.10
  -2  -3  -2  181.58   17.90
  -2  -3  -2  162.58   16.70
   2   3   2  162.28   17.10
  -5   2   2  189.48   15.90
  -5   2   2  172.08   16.70
  -3  -3  -2 1409.76  108.19
  -3   6  -2 1129.59  106.69
   3   3   2 1313.07  108.99
  -6   3   2 1515.95  106.59
  -4  -3  -2  149.49   19.20
  -4  -3  -2  205.48   18.70
  -3   7  -2  165.58   17.30
   4   3   2  196.58   19.40
  -4  -2  -2   85.39   10.90
  -2   6  -2   93.99   10.70
   4   2   2   91.89   11.30
   2  -6   2   95.49    9.50
  -4  -1  -2 1766.92  132.99
   5  -4  -2 1618.64  129.79
  -4  -1  -2 1691.23  131.49
  -1   5  -2 1479.55  131.89
  -5   4   2 1476.15  129.49
   4   1   2 1678.53  131.99
  -5   4   2 1731.03  129.89
   1  -5   2 1806.52  132.29
  -4   0  -2  125.19   13.50
  -4   0  -2  131.19   12.90
   4  -4  -2  119.89   12.00
   0  -4   2  160.58   14.90
   0  -4   2  173.28   14.50
  -4   1  -2  242.18   21.30
  -4   1  -2  241.58   20.70
   3  -4  -2  234.18   21.10
   1   3  -2  238.78   23.10
   3  -4  -2  251.87   20.80
  -1  -3   2  254.67   23.20
  -3   4   2  287.37   21.70
   4  -1   2  281.17   21.40
  -1  -3   2  236.38   22.60
   2  -4  -2  715.23   66.59
   2  -4  -2  737.93   65.09
   2   2  -2  809.92   67.49
  -2   4   2  920.01   65.99
  -2  -2   2  950.70   67.89
   1  -4  -2  242.58   22.50
   1  -4  -2  237.98   21.60
   3   1  -2  263.47   23.10
  -3  -1   2  241.58   23.00
  -3  -1   2  297.07   23.40
   0  -4  -2  130.39   14.10
   0  -4  -2  112.79   12.80
   4   0  -2  140.89   13.90
  -4   0   2  151.28   14.40
   0   4   2  157.58   14.60
  -1  -4  -2 1739.63  143.79
  -1  -4  -2 1764.42  142.39
   1   4   2 1607.24  143.19
  -5   1   2 1835.92  143.09
  -5   1   2 2028.20  142.39
  -2  -4  -2   89.69   11.60
  -2  -4  -2  101.39   13.50
  -6   2   2  110.39   11.00
  -6   2   2  108.39   11.50
   2   4   2  119.99   13.10
  -3  -4  -2  165.08   20.20
  -3  -4  -2  191.08   19.20
   3   4   2  186.68   19.90
  -7   3   2  205.38   17.60
  -4  -4  -2  262.37   25.50
  -4  -4  -2  239.48   27.70
   4   4   2  297.17   27.60
  -5  -4  -2   40.80    9.80
  -5  -4  -2   20.80    6.00
   5   4   2   32.90    8.20
  -5  -3  -2   80.09   11.30
  -3   8  -2   92.39   10.20
  -5  -3  -2   61.79   12.70
   5   3   2   83.29   11.80
  -5  -2  -2  830.62   78.99
  -5  -2  -2 1071.59   77.89
   5   2   2  966.90   78.69
  -7   5   2  894.51   74.39
  -1   6  -2  154.88   17.60
  -5  -1  -2  181.88   17.40
   5   1   2  179.38   17.90
  -6   5   2  179.58   15.10
  -5   0  -2  306.27   26.80
   5  -5  -2  283.57   24.50
  -5   0  -2  282.87   25.50
   0  -5   2  333.67   28.30
  -5   5   2  283.37   24.30
   5   0   2  287.57   26.10
  -5   1  -2 1766.62  138.69
   4  -5  -2 1663.53  137.59
  -4   5   2 1917.01  137.99
  -1  -4   2 1792.22  141.29
  -1  -4   2 1687.33  140.39
   5  -1   2 1710.83  138.29
   3  -5  -2  158.88   13.70
   2   3  -2  143.49   16.20
   3  -5  -2  147.39   14.20
  -2  -3   2  157.08   16.90
  -2  -3   2  148.09   15.80
  -3   5   2  170.88   14.30
   2  -5  -2  163.88   15.20
   3   2  -2  140.89   15.90
   2  -5  -2  150.38   14.00
  -2   5   2  177.18   15.50
  -3  -2   2  161.58   16.50
  -3  -2   2  141.49   15.80
   4   1  -2 1668.93  133.49
   1  -5  -2 1647.34  131.59
   1  -5  -2 1661.83  133.29
  -1   5   2 1594.74  133.19
  -4  -1   2 1765.02  133.79
   0  -5  -2  278.97   24.10
   0  -5  -2  255.47   27.40
   0   5   2  266.17   25.30
  -1  -5  -2  201.28   19.30
  -1  -5  -2  169.68   19.90
  -6   1   2  204.68   19.10
  -6   1   2  221.58   19.40
   1   5   2  180.28   19.70
  -2  -5  -2 1064.19   92.89
  -2  -5  -2 1082.69   90.69
   2   5   2 1185.28   92.79
  -7   2   2 1105.79   89.49
  -7   2   2 1130.39   89.79
  -3  -5  -2   79.39   13.50
  -3  -5  -2   80.49   11.70
  -8   3   2  105.79   10.50
   3   5   2   99.39   13.00
  -4  -5  -2   41.60   10.00
  -4  -5  -2   26.50    6.20
   4   5   2   26.90    7.60
  -5  -5  -2  350.86   39.60
   5   5   2  408.76   38.40
  -6  -3  -2  487.65   51.29
  -3   9  -2  494.45   42.80
  -6  -3  -2  433.76   42.80
   6   3   2  560.04   46.70
  -6  -2  -2   30.60    8.60
  -6  -2  -2   48.40    8.60
  -2   8  -2   43.40    8.20
   6   2   2   53.19    9.50
   2  -8   2   43.30    8.00
  -6  -1  -2   66.59   11.50
  -6  -1  -2   83.69   10.10
  -1   7  -2   69.09   10.60
  -7   6   2   90.29    7.80
   1  -7   2   84.29   11.60
   1  -7   2   65.49    9.60
   6   1   2   81.09   10.80
   0   6  -2  331.57   35.60
  -6   0  -2  413.96   35.90
   6  -6  -2  330.27   33.30
  -6   0  -2  402.36   34.10
   0  -6   2  444.56   37.60
   6   0   2  395.66   35.00
  -6   6   2  419.46   32.70
   0  -6   2  457.15   35.20
  -6   1  -2  196.28   18.40
  -6   1  -2  184.38   17.00
  -5   6   2  202.18   17.00
   6  -1   2  185.78   17.80
   2   4  -2   68.59   10.30
   4  -6  -2   63.59    7.00
  -3  -3   2 1612.84  132.99
  -3   6   2 1704.13  132.39
   2  -6  -2   94.39   11.30
  -4  -2   2  110.29   12.50
  -4  -2   2   93.59   13.30
  -2   6   2   93.69   12.80
   1  -6  -2  165.78   18.40
   1  -6  -2  177.08   17.20
   5   1  -2  178.78   18.90
  -5  -1   2  218.48   19.90
  -1   6   2  172.28   18.80
   0  -6  -2  377.46   37.10
   0  -6  -2  399.96   35.80
   0   6   2  383.06   37.10
  -6   0   2  483.05   37.50
  -6   0   2  424.36   37.00
  -1  -6  -2   72.99   11.80
  -1  -6  -2   97.09   11.80
   1   6   2   80.29   11.50
  -7   1   2   87.09   10.70
  -7   1   2   79.59   10.60
  -2  -6  -2   43.60    8.60
  -2  -6  -2   41.90    9.50
  -8   2   2   40.80    7.10
  -8   2   2   56.59    7.90
  -9   3   2  590.14   49.50
  -7  -2  -2   81.69   10.80
  -7  -2  -2   65.79   15.60
   2  -9   2   72.99   11.30
  -7  -1  -2  507.45   50.99
  -7  -1  -2  550.94   47.60
  -1   8  -2  534.85   49.10
   7   1   2  632.84   50.39
   1  -8   2  590.74   49.60
   1  -8   2  531.35   47.10
   0   7  -2   46.20    8.60
  -7   0  -2   57.39    7.80
  -7   0  -2   40.10    9.30
   7   0   2   38.50    7.40
   0  -7   2   34.40    6.80
   0  -7   2   48.40    9.50
   1   6  -2   63.29   10.50
  -7   1  -2   76.59    8.20
  -7   1  -2   85.89   10.10
  -1  -6   2   64.29   10.90
  -1  -6   2   72.39   12.20
  -6   7   2   77.59    8.40
  -7   2  -2 1131.49   84.89
   2   5  -2  894.71   86.39
  -2  -5   2 1037.10   88.09
  -5   7   2 1052.09   83.89
  -2  -5   2 1069.59   86.09
   3   4  -2  153.68   19.20
  -3  -4   2  200.88   19.50
  -4   7   2  188.78   18.40
  -3  -4   2  182.98   21.30
   3  -7  -2  147.59   16.20
   4   3  -2  156.68   18.10
   3  -7  -2  160.28   15.10
  -4  -3   2  152.68   18.80
  -3   7   2  172.88   18.90
   5   2  -2  941.81   80.29
   2  -7  -2  967.30   76.99
   2  -7  -2  907.01   78.39
  -2   7   2  959.00   79.19
  -5  -2   2  990.40   81.29
   1  -7  -2   76.49   10.80
   1  -7  -2   72.59   11.10
  -6  -1   2   73.39   10.50
  -6  -1   2   74.69   11.70
  -1   7   2   72.49   10.10
   0  -7  -2   55.39    9.60
  -7   0   2   27.60    6.50
   0   7   2   40.30    8.20
  -7   0   2   41.30    7.60
  -1  -7  -2  476.35   48.10
  -1  -7  -2  525.85   52.59
   1   7   2  639.04   51.79
  -8   1   2  607.54   47.60
  -8   1   2  570.54   49.10
  -2  -7  -2   93.39   17.00
  -9   2   2  108.09   13.20
   2   7   2  131.59   16.30
  -1   9  -2   49.80   10.80
  -8  -1  -2   49.30   10.30
  -8  -1  -2   57.99    8.00
   1  -9   2   47.40    9.30
  -8   0  -2   22.20    6.60
   0   8  -2   27.30    6.60
  -8   0  -2   26.80    5.60
   0  -8   2   41.80    8.80
   0  -8   2   17.60    5.00
  -8   1  -2  556.64   47.30
   1   7  -2  541.75   49.99
  -1  -7   2  486.05   46.50
  -1  -7   2  591.14   51.69
   2   6  -2   41.50    8.60
  -2  -6   2   44.20    8.50
  -2  -6   2   66.79   11.90
   3   5  -2   72.19   11.80
   5  -8  -2   64.99    8.90
  -3  -5   2   78.49   11.30
  -3  -5   2   95.29   13.90
   4  -8  -2  245.98   22.60
   4   4  -2  235.28   26.00
   4  -8  -2  219.98   23.60
  -4  -4   2  251.47   24.80
  -4   8   2  273.07   24.30
  -4  -4   2  293.77   28.90
   3  -8  -2   77.49   10.50
   5   3  -2   81.29   12.30
   3  -8  -2   69.19    9.60
  -5  -3   2   98.29   15.20
  -3   8   2   83.99   10.70
   6   2  -2   30.40    7.40
   2  -8  -2   26.90    6.20
   2  -8  -2   36.80    6.90
  -6  -2   2   33.10    7.90
   1  -8  -2  536.05   45.70
   1  -8  -2  471.15   47.00
  -7  -1   2  597.04   46.90
  -7  -1   2  531.75   50.69
   0  -8  -2   21.30    6.90
   0  -8  -2   20.30    5.30
  -8   0   2   27.40    6.80
   0   8   2   39.50   10.70
  -1  -8  -2   64.29   13.80
  -1  -8  -2   50.99   10.20
  -9   1   2   62.39   11.70
   1   8   2   83.69   13.30
  -9   1   2   57.59    8.50
   1   8  -2   57.79   12.20
  -1  -8   2   79.89   14.20
   2   7  -2  103.59   14.50
  -2  -7   2   74.39   11.90
  -6   9   2  610.54   48.00
  -3  -6   2  460.35   50.59
  -3  -6   2  600.64   54.69
   4   5  -2   31.90    7.70
  -4  -5   2   13.60    8.10
  -4  -5   2   28.10    8.00
   5   4  -2   33.00    8.10
  -5  -4   2   23.70    5.80
  -4   9   2   33.30    7.00
   6   3  -2  425.56   39.60
   3  -9  -2  373.36   35.10
   3  -9  -2  376.96   34.20
  -6  -3   2  394.66   35.70
   2  -9  -2   67.39   12.40
   2  -9  -2   90.79   11.70
  -7  -2   2   87.99   16.60
  -7  -2   2   90.59   11.90
   1  -9  -2   50.99   12.00
   1  -9  -2   45.60    9.40
  -8  -1   2   68.79    9.80
  -1   9   2   76.99   11.80
  -8  -1   2   71.39   14.80
   5   5  -2  324.67   39.80
  -5  10   2  457.05   36.90
  -5  -5   2  453.75   45.60
   0   0  -3    0.10    0.40
   0   0  -3    1.20    0.60
   0   0   3    0.80    0.60
  -1   0  -3 3958.70  310.27
   0   1  -3 4319.87  310.67
  -1   0  -3 3505.35  309.97
   0  -1   3 4193.18  310.27
   1   0  -3 3304.47  256.57
   2  -1  -3    0.20    0.50
  -1  -1  -3    1.10    0.80
  -1  -1  -3    1.30    0.90
  -2   1   3    3.50    1.10
   1   1   3    0.40    0.60
   3  -2  -3 2261.07  186.28
  -2  -1  -3 2705.93  186.98
   2   1   3 2149.19  187.38
  -3   2   3 2446.46  186.68
   2  -2  -3 2088.69  157.28
  -2   0  -3 1876.41  158.08
  -2   0  -3 2125.29  157.18
   2   0   3 1913.91  157.68
   0  -2   3 2116.69  157.78
  -2   2   3 1982.80  157.48
   1  -2  -3    3.20    0.90
   1   1  -3    0.00    0.80
  -1  -1   3    1.00    0.90
  -1   2   3    4.00    1.30
   0  -2  -3 2137.29  170.18
   0  -2  -3 2219.08  170.78
  -2   0   3 2159.78  170.58
   0   2   3 2209.28  170.38
  -1  -2  -3 2699.73  210.18
  -1  -2  -3 2694.83  209.08
  -3   1   3 2463.25  208.88
   1   2   3 2849.91  209.88
  -2  -2  -3    1.20    1.30
  -2   4  -3    0.80    1.00
  -2  -2  -3    1.00    1.40
   2   2   3    1.80    1.40
  -4   2   3    0.70    1.60
  -4   2   3    0.50    1.10
  -3  -2  -3 1930.41  155.78
  -3  -2  -3 2182.88  157.98
   3   2   3 2053.59  156.78
  -5   3   3 1885.21  154.48
  -5   3   3 1807.12  154.78
  -1   4  -3 2164.68  169.98
   4  -3  -3 2122.79  168.18
   1  -4   3 2112.89  169.28
  -4   3   3 2042.40  168.28
  -4   3   3 2107.09  168.38
   3   1   3 2370.26  170.18
   3  -3  -3   15.00    2.60
   0   3  -3   17.70    3.80
  -3   0  -3   19.10    3.00
  -3   0  -3   21.00    4.00
   0  -3   3   21.90    3.60
   3   0   3   20.30    3.40
  -3   3   3   18.50    2.70
   0  -3   3   18.50    4.10
   2  -3  -3 2590.94  216.68
   1   2  -3 3004.20  218.58
  -2   3   3 2895.61  216.98
   3  -1   3 2983.30  216.78
  -1  -2   3 2442.06  217.08
   1  -3  -3 2629.94  209.48
  -2  -1   3 2462.05  209.98
  -1   3   3 3007.20  210.18
  -2  -1   3 2650.73  210.38
   0  -3  -3   10.80    2.90
   0  -3  -3   15.00    2.90
   0   3   3   20.00    3.60
  -3   0   3   17.50    4.20
  -3   0   3   20.30    3.80
  -1  -3  -3 2235.08  173.58
  -1  -3  -3 2444.46  175.48
   1   3   3 1892.61  174.08
  -4   1   3 2312.97  173.38
  -4   1   3 2145.99  173.48
  -2  -3  -3 1829.42  150.48
  -3   5  -3 1973.70  149.39
  -2  -3  -3 2091.89  152.58
  -5   2   3 1969.60  149.79
  -5   2   3 1819.72  150.28
   2   3   3 1719.13  151.28
  -3   6  -3   -0.30    1.50
  -3  -3  -3    1.20    2.30
  -3  -3  -3    1.70    2.00
  -6   3   3   -2.00    1.90
  -6   3   3    0.80    1.40
  -4  -3  -3  904.11   68.39
  -4  -3  -3  774.62   69.99
  -3   7  -3  856.51   67.39
   4   3   3  760.32   68.59
  -7   4   3  783.92   65.69
  -2   6  -3  575.24   54.89
  -4  -2  -3  720.13   61.29
  -4  -2  -3  728.63   55.59
  -6   4   3  661.03   53.29
   4   2   3  631.44   55.69
  -4  -1  -3   11.70    3.00
  -4  -1  -3    7.20    2.80
  -1   5  -3    5.60    2.70
   1  -5   3    6.40    2.60
  -5   4   3    5.30    1.50
   4   1   3    8.70    2.90
  -5   4   3    7.90    1.80
   1  -5   3    4.70    2.70
  -4   0  -3 1196.78   86.49
  -4   0  -3 1054.49   85.49
   4  -4  -3 1102.59   84.49
   4   0   3 1040.00   85.49
   0  -4   3 1032.00   85.89
   0  -4   3  920.61   86.19
  -4   4   3 1134.89   84.49
   3  -4  -3 2325.37  176.28
  -4   1  -3 2221.38  176.68
   3  -4  -3 2181.78  176.58
   1   3  -3 2249.77  178.78
  -1  -3   3 2251.07  177.78
  -3   4   3 2369.76  176.48
  -1  -3   3 2328.57  178.48
   4  -1   3 2120.99  176.28
   2   2  -3   -1.20    1.30
   2  -4  -3    1.10    1.10
   2  -4  -3    1.00    0.90
  -2  -2   3    1.20    1.30
  -2   4   3    0.00    1.00
  -2  -2   3    0.50    1.70
   1  -4  -3 2462.15  195.08
   3   1  -3 2523.45  195.88
   1  -4  -3 2395.66  193.98
  -3  -1   3 2423.76  195.18
  -1   4   3 2600.14  195.08
   0  -4  -3 1210.78   91.99
  -4   0   3 1047.50   90.89
  -4   0   3 1140.99   90.69
   0   4   3 1122.49   91.59
  -1  -4  -3    8.20    2.70
  -5   1   3    7.90    3.00
  -5   1   3    7.70    2.60
   1   4   3    8.30    4.10
  -2  -4  -3  670.33   55.99
   2   4   3  630.84   55.19
  -6   2   3  650.53   53.89
  -6   2   3  632.14   53.89
  -3  -4  -3  889.51   78.89
  -3  -4  -3 1003.50   77.29
  -7   3   3  913.61   78.59
   3   4   3  920.61   78.09
  -4  -4  -3   -0.40    2.50
  -4  -4  -3    0.70    2.50
  -8   4   3    4.00    1.40
  -5  -4  -3  710.23   62.59
  -5  -4  -3  531.35   52.59
  -4   9  -3  613.04   52.99
   5   4   3  628.14   55.39
  -5  -3  -3  745.63   60.49
  -5  -3  -3  687.13   62.89
   5   3   3  694.03   61.69
  -5  -2  -3   17.40    5.50
  -5  -2  -3   13.60    4.20
  -7   5   3   19.80    3.10
   5   2   3   17.40    5.30
   2  -7   3   10.40    5.20
  -1   6  -3  919.71   86.69
  -5  -1  -3 1220.48   86.19
  -5  -1  -3 1035.50   89.49
   6  -5  -3 1106.59   84.69
  -6   5   3 1027.10   83.89
   1  -6   3 1082.69   87.09
   5   1   3 1018.40   86.49
  -5   0  -3 1356.56   99.79
  -5   0  -3 1324.37   98.09
   5  -5  -3 1337.77  100.39
  -5   5   3 1201.98   97.09
   0  -5   3 1080.29   99.89
   5   0   3 1089.99   98.39
  -5   1  -3    6.60    2.10
   4  -5  -3    6.00    1.80
   1   4  -3    3.30    2.50
   4  -5  -3    6.20    1.80
  -5   1  -3    4.40    1.60
   5  -1   3    7.30    2.10
  -1  -4   3    3.90    2.60
  -1  -4   3    6.10    3.40
   2   3  -3 1830.62  156.48
   3  -5  -3 1984.30  154.38
   3  -5  -3 1982.40  153.58
  -2  -3   3 1769.22  155.58
  -2  -3   3 2042.50  156.88
  -3   5   3 2140.39  154.28
   2  -5  -3 2024.80  160.78
   2  -5  -3 1896.51  159.58
   3   2  -3 1980.60  162.28
  -2   5   3 2254.87  161.08
  -3  -2   3 2270.77  162.68
  -3  -2   3 1783.92  161.38
   1  -5  -3    6.80    2.60
   1  -5  -3    8.80    2.90
   4   1  -3    6.80    2.80
  -4  -1   3    7.90    3.00
  -1   5   3    4.40    2.40
   0  -5  -3 1245.38   95.49
   0  -5  -3 1336.47   97.79
   0   5   3 1008.20   96.39
  -5   0   3 1307.07   96.39
  -5   0   3 1033.90   96.09
  -1  -5  -3 1079.19   90.29
  -1  -5  -3 1210.38   88.89
  -6   1   3 1103.39   88.49
  -6   1   3 1056.69   88.79
   1   5   3  990.20   89.59
  -2  -5  -3   18.10    5.00
  -2  -5  -3   12.20    5.00
   2   5   3   14.00    4.30
  -7   2   3    9.30    4.60
  -7   2   3   12.70    3.20
  -3  -5  -3  780.12   66.99
  -3  -5  -3  805.22   69.99
  -8   3   3  765.92   65.19
   3   5   3  844.42   69.19
  -4  -5  -3  490.15   49.60
   4   5   3  648.44   54.49
  -9   4   3  594.54   47.80
  -6  -3  -3    6.10    7.90
   6   3   3   -1.00    3.50
  -6  -2  -3  394.26   34.60
  -6  -2  -3  384.96   37.40
  -2   8  -3  371.06   34.80
  -8   6   3  380.46   31.90
   6   2   3  373.86   35.90
  -6  -1  -3  902.51   79.79
  -1   7  -3  914.81   79.19
  -6  -1  -3 1022.90   77.59
  -7   6   3  963.70   75.29
   6   1   3  898.91   78.49
   1  -7   3  919.61   76.79
   1  -7   3  993.80   79.09
  -6   0  -3   -0.50    2.00
   6  -6  -3   -2.10    1.50
  -6   0  -3   -0.90    2.40
   0   6  -3    3.30    2.90
  -6   6   3    2.90    1.70
   0  -6   3    1.50    3.10
   6   0   3    0.40    2.00
   0  -6   3    1.70    2.90
   1   5  -3  925.71   91.49
   5  -6  -3 1207.98   88.69
  -6   1  -3 1231.38   89.99
  -1  -5   3 1206.08   91.19
  -5   6   3 1131.19   88.39
  -1  -5   3 1047.80   94.49
   6  -1   3 1019.70   88.79
   4  -6  -3  675.73   56.79
   4  -6  -3  720.63   56.29
   2   4  -3  581.14   59.19
  -2  -4   3  737.63   59.29
  -4   6   3  766.82   57.09
   3   3  -3   -0.70    2.00
   3  -6  -3    1.40    1.40
  -3  -3   3    2.50    2.80
  -3  -3   3   -0.10    2.70
  -3   6   3    1.20    1.30
   2  -6  -3  663.23   57.89
   4   2  -3  718.43   58.39
   2  -6  -3  699.13   55.09
  -4  -2   3  640.34   57.89
  -2   6   3  639.54   56.79
  -4  -2   3  688.63   57.49
   1  -6  -3 1241.68   90.09
   1  -6  -3 1154.78   92.39
  -5  -1   3 1073.89   91.49
  -1   6   3  933.41   91.09
  -5  -1   3 1174.58   95.49
   0  -6  -3    2.10    1.90
   0  -6  -3    4.50    2.80
   0   6   3    1.70    1.80
  -6   0   3    2.20    3.10
  -6   0   3    0.50    2.50
  -1  -6  -3  868.91   80.09
  -1  -6  -3 1057.99   78.79
   1   6   3  898.91   79.79
  -7   1   3  920.61   77.99
  -7   1   3  992.60   78.09
  -2  -6  -3  369.16   35.00
  -8   2   3  381.96   33.40
  -8   2   3  405.76   34.50
  -3  -6  -3    0.70    3.90
  -3  -6  -3    4.10    4.00
   3   6   3    9.10    4.20
  -9   3   3    4.20    3.20
  -7  -2  -3  323.17   35.20
  -7  -2  -3  318.97   30.90
  -2   9  -3  372.76   32.20
   7   2   3  348.67   34.10
  -1   8  -3    0.20    3.70
  -7  -1  -3   -4.90    2.70
  -7  -1  -3    1.40    3.90
   1  -8   3    2.40    3.40
   1  -8   3    1.20    3.10
   7   1   3   -0.40    3.20
   0   7  -3  876.11   74.89
  -7   0  -3  885.71   73.99
   7  -7  -3  997.60   71.79
   0  -7   3  875.51   74.69
   7   0   3  831.12   72.69
  -7   7   3  914.01   71.49
   0  -7   3  756.62   71.89
   1   6  -3  922.21   82.89
   6  -7  -3 1034.80   79.09
  -7   1  -3 1117.69   81.09
  -1  -6   3  877.41   80.59
  -1  -6   3  957.30   83.19
  -6   7   3  972.50   81.79
   5  -7  -3    9.70    2.90
   2   5  -3   15.40    4.70
  -2  -5   3    9.90    4.90
  -2  -5   3   14.70    5.30
  -5   7   3   11.50    3.50
   4  -7  -3  801.02   63.59
   4  -7  -3  835.42   62.39
   3   4  -3  727.13   66.29
  -3  -4   3  774.62   65.09
  -3  -4   3  691.83   66.79
   3  -7  -3  837.72   63.39
   3  -7  -3  799.22   70.19
   4   3  -3  808.42   67.49
  -3   7   3  709.13   64.89
  -4  -3   3  844.62   66.19
  -4  -3   3  665.53   66.89
   2  -7  -3   10.90    3.90
   2  -7  -3    9.40    3.40
   5   2  -3    8.80    4.00
  -2   7   3   14.10    4.50
  -5  -2   3   12.10    5.30
  -5  -2   3   14.30    4.70
   1  -7  -3  998.70   80.99
   1  -7  -3 1100.79   79.39
  -1   7   3  900.21   80.89
  -6  -1   3  982.20   80.29
  -6  -1   3  843.92   80.79
   0  -7  -3  803.32   71.89
   0  -7  -3  925.11   70.29
  -7   0   3  732.53   70.49
   0   7   3  825.82   71.89
  -7   0   3  913.91   70.49
  -1  -7  -3    0.30    3.30
  -1  -7  -3    1.70    2.90
   1   7   3    3.00    2.60
  -8   1   3    2.30    3.00
  -2  -7  -3  279.47   30.30
  -2  -7  -3  357.06   35.10
  -9   2   3  327.27   30.00
   2   7   3  341.57   33.40
  -8  -1  -3  313.77   34.90
  -1   9  -3  374.46   33.40
  -8   0  -3  302.37   29.30
   0   8  -3  292.17   29.10
   0  -8   3  263.67   29.40
   1   7  -3    0.50    3.10
  -8   1  -3   -0.40    2.80
  -1  -7   3    2.90    3.50
  -1  -7   3    3.30    4.90
   2   6  -3  408.26   38.90
   6  -8  -3  385.56   32.50
  -2  -6   3  378.86   37.80
  -6   8   3  337.77   32.40
   5  -8  -3  693.73   54.09
   3   5  -3  686.33   59.09
  -5   8   3  642.34   55.09
  -3  -5   3  596.04   55.89
  -3  -5   3  656.13   59.99
   4  -8  -3   -2.30    2.20
   4   4  -3    3.30    2.80
   4  -8  -3   -1.40    2.00
  -4  -4   3    1.60    3.40
  -4   8   3    0.00    2.70
   5   3  -3  658.93   56.49
   3  -8  -3  635.14   53.19
  -3   8   3  623.24   53.89
  -5  -3   3  552.54   56.19
  -5  -3   3  626.94   53.69
   2  -8  -3  381.36   31.10
   2  -8  -3  304.67   31.80
  -6  -2   3  326.27   31.80
  -2   8   3  363.96   33.10
   1  -8  -3   -0.90    2.60
   1  -8  -3    4.50    5.40
  -7  -1   3   -4.50    3.60
  -1   8   3    1.50    2.70
   0  -8  -3  267.47   33.10
   0   8   3  261.17   30.10
  -8   0   3  307.07   32.10
  -8   0   3  300.77   27.00
  -1  -8  -3  257.87   27.20
   1   8   3  342.47   31.50
  -9   1   3  277.77   25.20
  -9   1   3  262.67   27.60
   1   8  -3  351.46   33.90
  -1  -8   3  307.77   33.70
   2   7  -3  349.87   35.50
  -2  -7   3  349.07   36.90
   5  -9  -3  526.75   46.60
  -5   9   3  598.94   48.10
  -4  -5   3  634.24   60.29
  -4  -5   3  485.95   48.50
   4  -9  -3  554.54   47.50
   4  -9  -3  512.15   48.20
  -4   9   3  632.64   50.09
   3  -9  -3    2.00    3.50
   3  -9  -3   -3.40    4.70
  -6  -3   3    0.40    5.00
  -6  -3   3    3.00    4.00
  -3   9   3    9.50    3.50
   2  -9  -3  304.77   27.20
   2  -9  -3  286.07   28.30
  -7  -2   3  244.18   31.40
  -2   9   3  294.47   32.70
  -7  -2   3  259.37   26.70
   1  -9  -3  298.17   28.50
   1  -9  -3  347.77   31.80
  -8  -1   3  267.47   31.90
  -8  -1   3  281.27   27.90
  -1   9   3  322.87   31.20
   0   0  -4  509.15   40.20
  -1   0  -4  166.98   12.70
  -1   0  -4  151.08   12.10
   1  -1  -4  154.68   12.30
  -1   1   4  129.99   12.40
   1   0   4  130.59   12.10
   0  -1   4  138.29   12.40
   1   0  -4  132.79   12.20
   0  -1  -4  164.78   12.50
   0   1   4  150.68   12.60
  -1   0   4  138.19   12.70
   2  -1  -4  119.79   11.70
  -1  -1  -4  154.48   12.70
  -1  -1  -4  147.89   12.00
  -2   1   4  129.39   12.20
   1   1   4  139.49   12.10
   3  -2  -4  130.69   12.40
  -2  -1  -4  151.78   12.80
  -1   3  -4  152.68   13.20
  -2  -1  -4  150.38   14.10
   2   1   4  131.99   13.60
   2  -2  -4  171.18   15.00
  -2   0  -4  171.48   15.70
  -2   0  -4  178.98   14.80
   0  -2   4  190.38   15.50
  -2   2   4  178.78   15.60
   2   0   4  177.48   15.10
   1  -2  -4  143.29   12.20
  -1   2   4  147.49   12.40
  -1  -1   4  134.79   12.60
   0  -2  -4  177.38   14.00
  -2   0   4  141.19   15.90
  -1  -2  -4  158.58   13.50
  -3   1   4  123.29   12.30
   1   2   4  124.19   12.50
  -2   4  -4  211.68   19.30
  -2  -2  -4  234.88   20.00
  -2  -2  -4  231.78   21.50
  -3  -2  -4   72.39    8.40
  -2   5  -4   61.49    7.50
  -5   3   4   58.79    6.90
   3   2   4   56.49    8.10
  -5   3   4   58.29    6.90
  -4   3   4   74.19    7.60
   1  -4   4   79.79    7.90
   3   1   4   63.89    8.40
  -3   0  -4  114.89   10.40
   0   3  -4  138.39   12.30
   3  -3  -4  121.39   10.60
  -3   0  -4  106.09   13.10
  -3   3   4  119.29   10.60
   0  -3   4  128.49   14.50
   3   0   4   98.19   11.00
   0  -3   4  108.99   10.80
   3  -1   4   89.49    9.20
  -2   3   4  114.39    9.70
  -1  -2   4  109.59   10.30
  -1  -2   4   95.39    9.70
   1  -3  -4  151.08   12.40
   1  -3  -4  145.39   11.70
  -2  -1   4  117.19   12.10
  -2  -1   4  106.19   11.60
  -1   3   4  117.79   11.60
   0  -3  -4  141.69   13.50
   0  -3  -4  124.69   12.50
   0   3   4  119.49   12.60
  -3   0   4  141.19   12.80
  -3   0   4  151.48   13.20
  -1  -3  -4  104.79    9.60
   1   3   4   80.69    9.60
  -4   1   4   79.09    8.80
  -4   1   4   74.69    8.90
  -2  -3  -4   79.09    9.30
   2   3   4   60.69    9.40
  -5   2   4   70.89    8.10
  -5   2   4   66.89    8.10
  -3  -3  -4   56.99    8.90
  -3  -3  -4   54.29    8.10
  -3   6  -4   42.70    6.00
  -6   3   4   52.09    7.30
  -6   3   4   48.30    7.20
   3   3   4   42.00    7.30
  -4  -3  -4   54.89    9.90
  -3   7  -4   45.80    6.70
  -7   4   4   40.70    6.30
   4   3   4   50.09    8.30
  -4  -2  -4   60.99    9.70
  -4  -2  -4   57.29    8.70
   4   2   4   62.69   10.40
  -6   4   4   59.69    7.20
  -4  -1  -4   78.29    9.80
   1  -5   4   60.19    8.50
  -5   4   4   60.09    7.00
  -5   4   4   62.79    6.60
   1  -5   4   58.29    8.30
   4   1   4   63.99    8.20
   4  -4  -4   87.59   10.00
  -4   0  -4   73.89    9.50
  -4   0  -4  104.49   10.80
   0   4  -4   81.79   10.70
   4   0   4  101.59   10.10
   0  -4   4   87.89   10.90
  -4   4   4   97.29    9.00
   0  -4   4  110.39   10.70
  -4   1  -4   91.69    9.60
   3  -4  -4  102.69    9.10
   1   3  -4  112.49   11.50
  -1  -3   4   80.19   10.40
  -3   4   4   84.69    8.90
   4  -1   4   92.59    8.80
   2  -4  -4  221.38   19.90
   2   2  -4  233.78   21.50
   2  -4  -4  225.58   19.90
   1  -4  -4  103.69   10.80
   1  -4  -4   99.09   10.00
  -3  -1   4  119.39   11.40
  -1   4   4   89.59   10.20
   0  -4  -4   99.19   11.50
   0  -4  -4   89.59   10.20
   0   4   4  103.49   11.30
  -4   0   4   91.49   10.40
  -4   0   4  103.79   10.70
  -1  -4  -4   70.59    9.10
  -1  -4  -4   82.89   10.30
   1   4   4   55.39    8.70
  -5   1   4   65.99    8.70
  -2  -4  -4   57.29    9.10
  -2  -4  -4   63.69    9.00
  -6   2   4   64.79    8.70
  -6   2   4   52.59    8.40
   2   4   4   50.19    8.60
  -7   3   4   39.10    6.90
   3   4   4   44.50    7.60
  -7   3   4   40.30    6.30
  -4  -4  -4   58.49    9.30
  -4  -4  -4   53.59   11.30
  -5  -4  -4   15.70    5.10
   5   4   4   23.40    7.00
  -5  -3  -4   30.70    8.00
  -3   8  -4   31.50    6.40
  -5  -3  -4   33.30    7.00
   5   3   4   23.70    6.30
  -8   5   4   24.00    5.00
  -8   5   4   35.80    4.70
  -5  -2  -4   38.30    9.30
  -5  -2  -4   48.60    8.30
   5   2   4   55.29    8.60
  -7   5   4   55.99    6.20
  -1   6  -4   43.50    7.60
   1  -6   4   36.10    8.20
  -6   5   4   39.30    5.10
   5   1   4   39.30    6.90
   0   5  -4   59.29    9.40
  -5   5   4   73.09    7.10
   0  -5   4   60.89   10.20
   5   0   4   61.19    7.90
   0  -5   4   53.39    9.60
   4  -5  -4   74.29    7.50
  -5   1  -4   71.79    8.10
   4  -5  -4   73.39    7.70
  -1  -4   4   63.49    9.50
  -4   5   4   64.49    7.10
  -1  -4   4   58.09    9.80
   5  -1   4   57.79    7.10
   3  -5  -4   75.49    7.70
   3  -5  -4   78.69    8.30
  -2  -3   4   71.59   10.20
  -3   5   4   68.99    7.80
  -2  -3   4   67.59    9.60
   3   2  -4   65.99   13.00
   2  -5  -4   79.69    9.10
   2  -5  -4   77.39    8.60
  -2   5   4   73.99    8.70
   1  -5  -4   72.09    8.50
  -4  -1   4   61.99    9.60
  -1   5   4   85.59    9.90
  -4  -1   4   70.29    9.80
  -5   0   4   56.89    9.20
   0   5   4   55.89    8.80
  -1  -5  -4   63.79   12.00
  -1  -5  -4   60.59    9.50
  -6   1   4   48.30    7.80
   1   5   4   40.80    7.90
  -6   1   4   45.70    9.00
  -2  -5  -4   55.19   10.00
  -2  -5  -4   51.99    9.20
  -7   2   4   48.10    8.70
   2   5   4   42.80    8.20
  -7   2   4   59.29    7.90
  -3  -5  -4   45.60    8.00
  -3  -5  -4   37.10   10.20
   3   5   4   24.10    6.80
  -8   3   4   30.20    5.40
  -4  -5  -4   21.60    4.90
  -4  -5  -4   22.50    9.10
  -9   4   4   15.40    3.60
  -6  -3  -4   40.40   11.20
   6   3   4   24.40    7.40
  -6  -2  -4   36.70    7.10
  -2   8  -4   37.60    6.70
  -6  -2  -4   27.50    7.70
  -8   6   4   24.80    4.80
   6   2   4   35.20    8.10
  -1   7  -4   30.00    6.80
  -6  -1  -4   21.20    4.70
  -6  -1  -4   29.40    7.10
   7  -6  -4   20.90    4.10
   1  -7   4   18.50    5.20
   6  -6  -4   70.09    9.50
   0   6  -4   61.59   10.20
   6  -6  -4   91.39    9.40
  -6   0  -4   83.69   10.90
  -6   0  -4   84.89    9.10
   1   5  -4   45.10    8.40
  -1  -5   4   32.70    7.70
   6  -1   4   39.40    5.90
  -1  -5   4   42.40    9.20
  -5   6   4   56.49    8.10
   4  -6  -4   58.59    7.40
   2   4  -4   47.70    8.60
   4  -6  -4   63.29    7.00
  -2  -4   4   56.69   10.60
  -2  -4   4   57.29   10.10
  -4   6   4   48.80    7.70
   3  -6  -4   51.19    8.30
   3   3  -4   71.79   10.20
   3  -6  -4   53.79    7.00
  -3   6   4   59.99    7.60
   2  -6  -4   50.39    7.50
   2  -6  -4   67.59   10.10
   4   2  -4   57.59    9.40
  -4  -2   4   58.39    9.80
  -2   6   4   60.59    8.90
  -4  -2   4   68.59   10.30
  -5  -1   4   39.20    8.30
  -5  -1   4   40.10    8.50
  -1   6   4   47.10    8.20
   0  -6  -4  147.19   17.90
   0  -6  -4  136.79   16.30
   0   6   4  160.28   18.10
  -6   0   4  193.38   18.60
  -6   0   4  159.88   17.10
  -1  -6  -4   33.50    6.90
  -1  -6  -4   36.20    7.90
   1   6   4   23.90    6.70
  -7   1   4   22.50    5.10
  -7   1   4   24.10    5.90
  -2  -6  -4   29.60    6.80
  -2  -6  -4   20.50    6.90
  -8   2   4   37.90    6.90
  -8   2   4   32.10    6.30
   2   6   4   37.80    7.90
  -3  -6  -4    9.80    5.30
  -3  -6  -4   23.90    7.70
  -9   3   4   32.20    6.00
   3   6   4   19.60    6.50
  -7  -2  -4   27.80    8.30
  -7  -2  -4   14.70    4.30
   7   2   4   17.30    7.60
  -7  -1  -4   12.60    3.40
  -1   8  -4   31.80    7.00
   1  -8   4    8.60    4.40
   1  -8   4   19.50    5.80
   7   1   4   22.90    6.30
  -7   0  -4   27.40    6.30
   7  -7  -4   21.60    4.70
   0   7  -4   31.10    7.60
   0  -7   4   27.20    6.30
   0  -7   4   24.20    6.70
   7   0   4   27.80    5.90
  -7   1  -4   39.80    7.00
   6  -7  -4   34.30    6.00
   1   6  -4   28.90    7.10
   7  -1   4   22.40    4.80
  -1  -6   4   23.70    6.70
  -6   7   4   30.70    5.50
  -1  -6   4   24.50    6.70
   2   5  -4   40.40    8.50
   5  -7  -4   63.39   10.70
   5  -7  -4   50.29    7.00
  -5   7   4   54.09    7.10
  -2  -5   4   38.90    8.60
  -2  -5   4   30.70    8.30
   4  -7  -4   57.99    7.40
   3   4  -4   65.89   11.10
   4  -7  -4   57.99    8.70
  -4   7   4   45.50    7.30
  -3  -4   4   82.19   12.00
  -3   7   4   41.80    6.80
  -4  -3   4   31.00    7.00
   2  -7  -4   47.40    7.80
  -5  -2   4   33.70    7.70
  -5  -2   4   37.60    7.80
  -2   7   4   41.60    7.10
   1  -7  -4   37.40    7.00
   1  -7  -4   30.50    7.20
  -1   7   4   29.80    7.40
  -6  -1   4   28.20    6.50
   0  -7  -4   27.90    6.40
   0  -7  -4   27.90    7.10
  -7   0   4   31.40    6.50
  -7   0   4   16.80    5.60
   0   7   4   26.20    6.90
  -1  -7  -4   19.80    6.60
  -1  -7  -4   21.40    7.30
   1   7   4   25.90    6.90
  -8   1   4   19.70    4.60
  -2  -7  -4   23.60    6.50
  -2  -7  -4   45.70   10.30
   2   7   4   11.80    5.80
   0   8  -4   24.70    6.90
  -8   0  -4   21.00    5.80
   0  -8   4   13.60    6.20
   8   0   4   21.80    5.80
   1   7  -4   16.50    5.80
   7  -8  -4   11.70    4.60
  -1  -7   4   11.80    5.40
  -2  -6   4   26.20    7.00
  -2  -6   4   30.80    8.60
  -6   8   4   39.20    6.20
   5  -8  -4   33.80    6.60
   3   5  -4   25.10    7.70
   5  -8  -4   29.70    6.00
  -5   8   4   15.80    4.60
  -3  -5   4   22.00    6.40
  -3  -5   4   20.90    5.80
  -4  -4   4   85.69   15.60
  -4   8   4  112.89   12.80
  -4  -4   4   83.49   12.80
   3  -8  -4   22.00    5.60
   3  -8  -4   31.20    5.80
  -3   8   4   19.90    5.30
  -5  -3   4   17.00    5.60
  -5  -3   4    8.60    6.20
   2  -8  -4   18.40    5.20
   2  -8  -4   20.90    5.20
  -2   8   4   35.30    7.00
  -6  -2   4   12.10    6.30
  -6  -2   4   23.60    6.10
   1  -8  -4   14.60    5.20
   1  -8  -4   23.10    6.90
  -7  -1   4   21.20    6.80
  -1   8   4   14.70    5.60
   0  -8  -4   20.30    6.80
   0  -8  -4   20.40    4.70
   0   8   4   23.90    6.80
  -2  -7   4    9.30    6.30
   3   6  -4   27.90    8.70
  -6   9   4   39.60    7.10
  -3  -6   4   20.50    8.90
   5  -9  -4   14.60    4.40
   4   5  -4   16.80    6.40
  -4  -5   4    5.10    5.30
  -5   9   4   14.30    4.50
   4  -9  -4   13.30    4.70
  -5  -4   4    4.10    4.70
  -5  -4   4   17.20    8.30
  -4   9   4   21.90    5.60
   3  -9  -4   21.40    5.60
   3  -9  -4   17.20    5.10
  -6  -3   4   11.40    5.00
  -6  -3   4    4.30    6.60
  -3   9   4   26.50    6.10
   2  -9  -4   20.30    8.80
   2  -9  -4   14.50    5.10
  -7  -2   4   15.00    7.00
  -2   9   4   13.20    5.20
   0   0  -5    1.30    0.60
   0   0   5    1.50    0.90
   1  -1  -5 1778.92  152.08
  -1   0  -5 1843.62  152.28
  -1   0  -5 1786.12  151.88
   0  -1   5 2037.90  152.38
   1   0   5 1997.40  152.18
  -1   1   5 2252.97  153.38
   0  -1  -5 1913.31  148.09
   1   0  -5 1601.04  147.69
  -1   0   5 1971.10  148.49
   0   1   5 2099.59  148.39
  -1  -1  -5    0.00    0.60
   2  -1  -5    0.10    0.60
  -1  -1  -5    0.60    0.80
  -2   1   5    1.30    0.90
  -2  -1  -5 1423.16  117.69
   3  -2  -5 1371.96  117.69
  -2  -1  -5 1468.45  119.09
   2   1   5 1713.33  118.79
  -3   2   5 1521.25  118.19
  -2   0  -5 4139.49  318.57
   2  -2  -5 3935.21  317.87
  -2   0  -5 3772.72  317.47
   2   0   5 4089.19  317.77
  -2   2   5 4114.59  318.17
   0  -2   5 4461.45  318.27
   1  -2  -5    1.10    0.80
  -1   2   5    2.10    1.10
   2  -1   5    1.20    0.70
  -1  -1   5    0.30    1.10
   0  -2  -5 3981.70  324.77
   0  -2  -5 4075.19  324.27
  -2   0   5 4479.55  324.97
   0   2   5 4654.23  324.67
   2  -2   5 3644.54  324.07
  -1  -2  -5 1541.05  124.89
  -1  -2  -5 1486.65  123.69
  -3   1   5 1547.95  124.09
   1   2   5 1720.73  124.49
  -2  -2  -5    1.40    1.30
  -2  -2  -5   -1.20    1.40
  -4   2   5    0.20    1.00
   2   2   5    0.20    1.30
  -2   5  -5  824.62   73.09
  -3  -2  -5  998.30   73.79
  -3  -2  -5  947.71   76.39
  -5   3   5  889.71   72.89
   3   2   5  834.12   74.59
  -5   3   5  949.60   73.09
  -3  -1  -5 1219.18   96.69
  -1   4  -5 1241.18   95.59
  -3  -1  -5 1211.48   94.39
  -4   3   5 1169.98   94.39
   3   1   5  998.50   95.29
   1  -4   5 1304.77   94.39
  -3   0  -5    6.40    2.10
   3  -3  -5    5.50    1.70
  -3   3   5    7.00    2.10
   0  -3   5    6.60    2.10
  -1  -2   5 1624.84  127.99
   3  -1   5 1573.24  127.09
  -2   3   5 1664.03  127.39
   1  -3  -5 1505.35  125.69
   1  -3  -5 1492.45  124.99
  -2  -1   5 1685.33  125.99
  -1   3   5 1685.73  125.49
   0  -3  -5    7.40    2.00
   0   3   5    8.80    2.40
  -3   0   5    4.90    1.90
  -3   0   5    7.00    2.10
  -1  -3  -5 1240.48  100.39
  -1  -3  -5 1230.38   98.79
  -4   1   5 1240.18   98.99
   1   3   5 1257.67   99.99
  -4   1   5 1236.18   98.89
  -2  -3  -5  955.40   75.69
  -2  -3  -5  964.60   73.79
  -5   2   5  909.81   73.09
   2   3   5  786.72   74.39
  -3  -3  -5    1.60    2.00
  -6   3   5   -1.40    1.90
   3   3   5    0.00    1.60
  -4  -3  -5  564.94   49.20
  -4  -3  -5  531.15   50.79
   4   3   5  584.84   50.39
  -7   4   5  598.84   47.50
  -4  -2  -5 1457.25  127.79
  -6   4   5 1671.93  124.79
   4   2   5 1585.24  127.09
  -4  -1  -5    3.90    2.30
  -1   5  -5    5.20    2.80
   5  -4  -5    3.30    1.70
  -4  -1  -5    3.50    3.20
  -5   4   5    4.00    1.70
   1  -5   5    5.00    2.80
   1  -5   5    4.60    2.60
  -5   4   5    2.60    1.50
  -5   4   5    4.30    1.40
   4   1   5    3.60    2.30
   4  -4  -5 2355.66  195.68
   0   4  -5 2530.65  197.98
  -4   0  -5 2361.56  196.98
  -4   0  -5 2405.66  194.98
   0  -4   5 2564.84  197.78
  -4   4   5 2582.74  195.38
   4   0   5 2446.46  196.48
   0  -4   5 2722.93  197.18
   1   3  -5 1160.68  100.79
   3  -4  -5 1198.18   98.69
  -1  -3   5 1269.97   99.49
  -1  -3   5 1364.26  100.49
  -3   4   5 1296.57   98.89
   4  -1   5 1198.18   98.69
   2  -4  -5    1.60    1.20
   2  -4  -5    2.10    1.50
  -2  -2   5    2.60    1.50
  -2   4   5    1.00    1.20
  -2  -2   5    0.80    1.40
   1  -4  -5 1180.48   99.39
   1  -4  -5 1216.78  100.49
  -3  -1   5 1202.08  100.09
  -3  -1   5 1274.57  100.59
  -1   4   5 1402.86  100.39
   0  -4  -5 2518.95  192.18
   0  -4  -5 2407.76  184.68
  -4   0   5 2461.85  185.28
  -4   0   5 2002.30  187.78
  -1  -4  -5    1.80    2.60
  -5   1   5    1.70    1.80
  -5   1   5    4.00    2.30
  -2  -4  -5 1452.65  132.49
  -2  -4  -5 1675.13  132.29
  -6   2   5 1749.32  131.19
  -6   2   5 1746.33  130.29
   2   4   5 1539.65  132.39
  -3  -4  -5  574.84   49.60
  -3  -4  -5  530.25   50.99
   3   4   5  604.54   50.89
  -7   3   5  539.55   49.30
  -7   3   5  607.94   47.90
  -4  -4  -5   -0.80    2.70
   4   4   5   -0.10    2.00
  -8   4   5   -0.50    1.70
  -5  -4  -5  249.58   28.20
  -5  -4  -5  345.07   33.10
  -9   5   5  268.87   27.10
  -9   5   5  300.17   25.70
   5   4   5  355.86   35.40
  -5  -3  -5  448.26   40.20
  -8   5   5  442.46   37.60
  -8   5   5  461.45   38.20
  -2   7  -5    4.40    2.90
  -5  -2  -5    7.40    4.00
  -5  -2  -5    8.00    3.70
   5   2   5   12.20    4.20
  -7   5   5    6.70    2.30
  -5  -1  -5  730.53   65.89
   6  -5  -5  853.51   63.69
   5   1   5  890.81   67.49
   1  -6   5  694.43   65.39
  -6   5   5  832.02   62.79
   1  -6   5  674.03   64.49
  -5   0  -5  884.11   72.89
   5  -5  -5  821.02   70.19
  -5   0  -5  854.41   69.89
   0  -5   5  764.42   72.99
   0  -5   5  950.30   72.79
   5   0   5  976.00   71.69
   4  -5  -5    1.30    1.70
   1   4  -5    4.00    3.40
  -5   1  -5    3.30    1.80
   4  -5  -5    3.00    1.70
   5  -1   5    3.50    1.90
  -1  -4   5    4.00    2.70
  -4   5   5    3.80    1.50
  -1  -4   5    2.10    3.90
   3  -5  -5  895.51   76.39
   3  -5  -5  900.01   75.79
   2   3  -5  885.11   78.79
  -3   5   5 1010.90   76.39
  -2  -3   5 1061.99   80.29
   2  -5  -5  900.11   80.19
  -3  -2   5 1123.89   83.09
  -3  -2   5  942.01   81.69
  -2   5   5 1063.69   81.59
   1  -5  -5    3.30    2.20
   1  -5  -5    2.20    1.70
  -4  -1   5    3.60    2.60
  -1   5   5    2.70    2.00
   0  -5  -5  888.71   69.89
   0  -5  -5  776.12   67.19
   0   5   5  727.03   68.79
  -5   0   5  888.71   68.19
  -5   0   5  830.22   68.49
  -1  -5  -5  704.93   61.09
  -1  -5  -5  668.43   62.79
  -6   1   5  872.41   61.59
   1   5   5  671.53   62.69
  -2  -5  -5   13.40    4.30
  -2  -5  -5    7.50    3.10
  -7   2   5    8.20    3.60
  -7   2   5    2.70    2.30
   2   5   5    7.80    3.90
  -3  -5  -5  420.76   39.50
  -3  -5  -5  405.36   41.40
  -8   3   5  460.95   37.80
  -8   3   5  432.66   37.80
   3   5   5  461.05   42.10
  -4  -5  -5  246.08   27.50
  -4  -5  -5  283.27   31.60
  -9   4   5  296.87   26.00
   4   5   5  319.27   30.50
  -6  -3  -5    3.20    5.00
  -6  -3  -5    1.10    2.80
  -2   8  -5  686.03   69.19
   6   2   5  856.01   71.19
  -8   6   5  928.21   66.99
  -6  -1  -5  431.66   45.30
  -6  -1  -5  539.15   43.20
   1  -7   5  497.65   44.80
   1  -7   5  496.15   43.80
  -7   6   5  548.75   42.00
   6   1   5  517.35   44.90
   0   6  -5   -2.50    2.30
   6  -6  -5   -1.30    1.10
  -6   0  -5   -1.30    1.60
   6  -6  -5   -1.40    1.80
  -6   0  -5    2.20    2.50
   6   0   5    0.80    2.10
   0  -6   5    0.50    3.90
  -6   6   5   -2.10    1.50
   0  -6   5   -1.80    2.60
   5  -6  -5  686.63   55.29
  -6   1  -5  601.74   55.49
   5  -6  -5  720.93   55.09
   6  -1   5  681.73   54.69
  -1  -5   5  584.84   57.79
  -1  -5   5  745.33   58.29
   4  -6  -5 1586.34  124.59
   2   4  -5 1367.86  128.09
   4  -6  -5 1525.45  125.09
  -2  -4   5 1815.02  129.49
   3   3  -5    1.70    2.50
   3  -6  -5    1.00    1.50
  -3  -3   5    2.60    2.80
  -3   6   5   -1.00    1.30
  -3  -3   5   -3.00    2.80
   2  -6  -5 1603.44  131.29
   2  -6  -5 1609.24  132.69
  -4  -2   5 1574.94  135.79
  -4  -2   5 1753.02  134.59
  -2   6   5 1728.23  133.19
   1  -6  -5  730.73   61.09
   1  -6  -5  702.93   58.89
  -1   6   5  651.23   60.69
  -5  -1   5  694.83   60.59
  -5  -1   5  768.02   60.99
   0  -6  -5   -0.60    1.50
   0  -6  -5   -3.70    2.40
  -6   0   5   -2.70    2.50
   0   6   5    0.90    1.90
  -6   0   5    2.70    3.50
  -1  -6  -5  459.55   45.70
  -1  -6  -5  503.55   44.10
   1   6   5  524.15   46.50
  -7   1   5  505.35   43.90
  -7   1   5  516.65   44.70
  -2  -6  -5  786.22   69.09
  -2  -6  -5  719.13   70.39
  -8   2   5  848.52   67.59
  -8   2   5  829.42   70.29
   2   6   5  864.01   71.09
  -3  -6  -5    0.20    3.40
  -3  -6  -5    5.20    4.80
  -9   3   5    0.70    2.40
   3   6   5    0.10    3.50
  -7  -2  -5  277.77   32.40
  -2   9  -5  312.67   28.90
   7   2   5  339.37   40.90
  -7  -1  -5    1.90    4.50
  -1   8  -5    6.80    5.10
  -7  -1  -5    6.60    2.70
   7   1   5   -1.70    2.80
  -7   0  -5  354.06   36.50
   0   7  -5  368.46   37.80
   7  -7  -5  445.96   35.30
   7   0   5  416.46   35.60
   0  -7   5  423.36   38.40
   0  -7   5  334.37   35.90
  -7   7   5  429.56   33.70
  -7   1  -5  521.15   43.70
   6  -7  -5  607.04   43.70
  -1  -6   5  488.45   46.70
  -1  -6   5  442.66   44.90
   7  -1   5  473.65   42.50
   2   5  -5    9.00    4.60
   5  -7  -5    6.30    2.40
   5  -7  -5    4.50    2.40
  -2  -5   5    2.50    3.70
  -5   7   5    6.40    2.20
  -2  -5   5    3.20    4.00
   4  -7  -5  570.24   46.10
   4  -7  -5  547.25   46.90
   3   4  -5  487.05   49.90
  -3  -4   5  579.74   49.60
  -3  -4   5  474.15   49.80
  -4   7   5  646.44   47.70
   3  -7  -5  586.44   48.60
   3  -7  -5  566.84   47.30
  -3   7   5  593.94   49.00
  -4  -3   5  490.65   50.29
  -4  -3   5  557.44   49.70
   2  -7  -5    3.40    2.90
   2  -7  -5    8.60    3.30
  -2   7   5    2.50    3.10
  -5  -2   5    5.40    3.80
  -5  -2   5    5.50    4.00
   1  -7  -5  475.65   40.90
   1  -7  -5  414.46   42.30
  -1   7   5  467.65   43.30
  -6  -1   5  508.35   43.40
   0  -7  -5  401.86   36.10
  -7   0   5  423.46   37.20
   0   7   5  365.36   39.50
  -1  -7  -5   -0.20    3.60
  -1  -7  -5   -4.50    3.20
  -8   1   5   -4.40    2.80
  -2  -7  -5  287.07   29.40
  -2  -7  -5  206.48   24.10
  -9   2   5  247.78   24.00
  -9   2   5  232.18   22.60
   0   8  -5  537.15   54.79
  -8   0  -5  509.05   47.60
   8  -8  -5  508.95   45.60
   0  -8   5  530.75   48.40
   8   0   5  532.65   52.59
   1   7  -5   -3.70    3.40
  -1  -7   5   -5.20    3.50
   6  -8  -5  795.02   65.09
   2   6  -5  765.92   70.19
  -6   8   5  803.42   65.59
  -2  -6   5  789.82   67.89
   3   5  -5  358.86   38.80
   5  -8  -5  405.06   33.80
   5  -8  -5  401.66   34.40
  -3  -5   5  367.06   36.30
  -3  -5   5  343.57   47.70
  -5   8   5  398.16   34.90
   4  -8  -5    0.50    2.50
  -4   8   5    1.80    2.90
  -4  -4   5   -1.20    3.70
   3  -8  -5  373.16   36.30
   3  -8  -5  426.16   34.60
  -5  -3   5  403.36   37.10
  -5  -3   5  345.97   39.10
  -3   8   5  397.76   36.90
   2  -8  -5  787.82   71.99
   2  -8  -5  787.02   64.39
  -2   8   5  814.92   68.29
  -6  -2   5  772.42   69.59
  -6  -2   5  697.33   67.79
   1  -8  -5    3.40    2.90
   1  -8  -5    2.00    3.00
  -1   8   5   -1.40    2.40
  -7  -1   5    0.80    4.10
   0  -8  -5  511.35   50.99
   0  -8  -5  510.35   48.00
  -8   0   5  473.25   49.20
  -8   0   5  639.04   48.80
   0   8   5  633.94   52.29
   2   7  -5  240.58   28.10
  -2  -7   5  252.47   26.20
   3   6  -5   -4.70    4.50
  -6   9   5    4.30    5.60
  -3  -6   5    4.90    6.00
  -3  -6   5   -1.20    4.20
   5  -9  -5  281.77   30.20
   5  -9  -5  281.17   25.70
  -5   9   5  258.87   26.20
  -4  -5   5  293.37   32.70
  -4  -5   5  210.18   26.10
   4  -9  -5  240.78   25.30
   4  -9  -5  262.67   23.90
  -4   9   5  293.37   26.30
  -5  -4   5  234.08   30.80
  -5  -4   5  205.08   25.30
   3  -9  -5   -2.60    3.60
  -6  -3   5   -3.10    5.50
  -6  -3   5    2.50    4.00
  -3   9   5    7.10    4.50
   2  -9  -5  239.28   23.20
   2  -9  -5  211.68   24.70
  -7  -2   5  232.68   28.00
  -7  -2   5  231.38   23.60
   0   0  -6 2942.21  228.98
  -1   0  -6  628.44   50.59
   1  -1  -6  638.64   50.89
  -1   0  -6  655.23   51.39
   1   0   6  568.24   50.69
   0  -1   6  686.33   51.79
  -1   1   6  650.83   51.29
   1   0  -6  567.24   51.59
   0  -1  -6  684.33   52.09
  -1   0   6  667.43   52.39
   0   1   6  688.73   52.19
  -1  -1  -6  932.01   70.09
  -1  -1  -6  933.71   70.89
   2  -1  -6  841.02   69.99
   1  -2   6  865.11   69.99
  -2   1   6  829.82   70.49
   1   1   6  905.81   70.39
  -2  -1  -6  458.55   40.30
  -2  -1  -6  514.55   41.00
   3  -2  -6  480.55   39.80
  -3   2   6  460.05   39.80
   2   1   6  515.45   40.20
  -2   0  -6 1570.24  115.99
  -2   0  -6 1421.56  114.69
   2  -2  -6 1456.75  115.19
  -2   2   6 1379.76  115.39
  -2   2   6 1462.65  115.29
   0  -2   6 1497.55  115.49
  -2   1  -6  966.30   73.49
   1  -2  -6  998.50   73.79
  -1   2   6  886.01   73.49
  -1  -1   6  857.51   73.79
   0  -2  -6 1495.55  115.79
   0  -2  -6 1505.45  116.59
   0   2   6 1495.85  116.09
  -2   0   6 1390.56  116.19
  -1  -2  -6  499.45   41.40
  -1  -2  -6  524.05   42.60
  -3   1   6  493.95   41.80
   1   2   6  514.95   41.80
  -2  -2  -6 2106.49  159.48
  -2  -2  -6 2157.78  157.48
   2   2   6 1850.41  158.38
  -4   2   6 1881.11  157.38
  -3  -2  -6  394.56   31.00
  -3  -2  -6  374.26   33.40
   3   2   6  293.67   31.60
  -5   3   6  352.16   30.50
  -5   3   6  366.36   30.60
  -3  -1  -6  457.35   36.80
  -3  -1  -6  423.16   34.00
   4  -3  -6  418.16   34.20
  -4   3   6  396.76   34.20
   3   1   6  358.56   35.20
  -3   0  -6  715.63   56.89
  -3   0  -6  774.32   59.19
   3  -3  -6  751.72   57.69
   0  -3   6  700.13   57.99
  -3   3   6  689.93   57.39
   3   0   6  665.63   57.99
  -2   3   6  485.35   40.50
   3  -1   6  511.45   40.20
  -1  -2   6  495.45   41.20
   1  -3  -6  480.35   40.00
   1  -3  -6  487.45   40.70
  -2  -1   6  490.45   40.80
  -1   3   6  506.65   40.30
   0  -3  -6  750.72   59.39
   0  -3  -6  763.32   58.59
   0   3   6  719.23   58.79
  -3   0   6  665.53   58.79
  -1  -3  -6  451.85   36.90
   1   3   6  457.05   38.40
  -4   1   6  455.35   38.90
  -4   1   6  396.36   36.80
  -2  -3  -6  406.06   38.30
  -2  -3  -6  392.36   32.50
  -5   2   6  365.96   32.20
   2   3   6  306.57   33.90
  -5   2   6  390.06   32.20
  -3  -3  -6  443.86   37.20
   3   3   6  351.86   35.50
  -6   3   6  377.26   33.60
  -6   3   6  393.36   33.70
  -4  -3  -6  166.78   19.80
  -4  -3  -6  170.38   17.80
   4   3   6  155.58   18.20
  -7   4   6  165.78   16.10
  -4  -2  -6  548.05   47.00
  -6   4   6  509.85   43.40
   4   2   6  538.35   45.90
  -6   4   6  496.65   43.30
  -4  -1  -6  575.24   46.60
  -4  -1  -6  562.64   43.70
   5  -4  -6  567.34   43.90
   4   1   6  451.15   44.90
   1  -5   6  503.75   45.50
  -5   4   6  507.95   43.30
   4  -4  -6  915.51   72.69
  -4   0  -6  901.61   71.89
  -4   0  -6 1011.70   74.89
   0  -4   6  949.01   73.29
   0  -4   6  935.11   73.89
  -4   4   6  864.31   72.49
   4   0   6  767.12   73.19
   3  -4  -6  446.86   35.50
  -1  -3   6  420.76   37.80
   4  -1   6  386.26   35.20
  -1  -3   6  452.85   36.80
  -3   4   6  423.56   35.30
   2  -4  -6 2095.29  159.88
   2  -4  -6 2098.19  159.18
  -2   4   6 1998.20  159.18
  -2  -2   6 2054.79  160.38
  -2  -2   6 1873.31  159.48
   1  -4  -6  419.66   39.10
   1  -4  -6  433.66   35.00
  -3  -1   6  403.16   35.50
   0  -4  -6  960.10   71.19
   0  -4  -6  939.31   72.49
  -4   0   6  848.22   71.29
   0   4   6  835.42   71.59
  -4   0   6  796.42   70.99
  -1  -4  -6  554.94   45.40
  -1  -4  -6  560.84   47.40
  -5   1   6  493.95   45.00
  -5   1   6  540.75   45.40
  -2  -4  -6  596.04   50.29
  -2  -4  -6  622.54   48.10
  -6   2   6  550.34   47.00
   2   4   6  479.35   48.70
  -6   2   6  538.75   47.50
  -3  -4  -6  146.49   18.40
  -3  -4  -6  168.58   17.50
   3   4   6  157.78   18.30
  -7   3   6  166.38   15.90
  -7   3   6  142.39   16.40
  -4  -4  -6  650.83   54.29
  -4  -4  -6  646.14   56.69
  -8   4   6  608.24   51.69
   4   4   6  576.44   56.69
  -5  -4  -6  106.99   18.10
  -5  -4  -6  101.79   14.70
  -9   5   6  115.69   12.60
   5   4   6  126.69   16.30
  -5  -3  -6  153.78   19.90
  -5  -3  -6  151.98   17.30
   5   3   6  173.98   22.40
  -8   5   6  148.89   14.80
  -5  -2  -6  340.77   27.90
  -5  -2  -6  292.17   30.10
   5   2   6  270.77   28.30
  -7   5   6  285.87   25.70
  -5  -1  -6  248.98   21.10
  -5  -1  -6  225.18   23.50
   6  -5  -6  241.58   21.30
  -6   5   6  218.98   20.20
   5   1   6  203.28   22.10
   1  -6   6  240.28   23.20
   5  -5  -6  262.07   22.80
  -5   0  -6  240.78   25.90
  -5   0  -6  257.67   21.90
   0  -5   6  282.27   24.80
   0  -5   6  269.17   26.80
   5   0   6  221.08   23.00
   4  -5  -6  550.44   41.80
   4  -5  -6  521.25   42.00
   5  -1   6  427.26   40.80
  -1  -4   6  527.65   43.00
  -1  -4   6  519.85   44.10
  -4   5   6  461.35   41.00
   3  -5  -6  362.46   30.80
   3  -5  -6  353.26   31.30
  -2  -3   6  361.86   32.00
  -3   5   6  351.16   30.80
  -2  -3   6  390.16   33.30
   2  -5  -6  356.96   29.70
   2  -5  -6  355.76   30.90
  -3  -2   6  351.26   30.80
  -3  -2   6  315.67   36.10
   1  -5  -6  560.44   43.10
   1  -5  -6  552.74   44.40
  -4  -1   6  495.35   43.80
  -1   5   6  494.85   43.60
  -4  -1   6  446.26   43.20
   0  -5  -6  253.27   24.50
   0  -5  -6  247.68   24.70
  -5   0   6  249.88   23.40
  -5   0   6  284.77   24.60
   0   5   6  203.58   23.80
  -1  -5  -6  228.78   23.40
  -1  -5  -6  214.88   21.40
  -6   1   6  227.28   21.30
   1   5   6  189.38   22.40
  -6   1   6  217.38   21.90
  -7   2   6  254.57   23.20
   2   5   6  253.67   25.70
  -7   2   6  213.68   23.40
  -3  -5  -6  143.49   19.00
  -3  -5  -6  163.08   23.70
   3   5   6  154.18   18.40
  -8   3   6  137.89   15.90
  -8   3   6  153.38   15.50
  -4  -5  -6   92.59   13.90
  -4  -5  -6  118.69   18.10
  -9   4   6   96.49   12.10
   4   5   6  133.99   16.50
  -6  -3  -6  182.98   20.90
  -6  -3  -6  221.28   26.60
   6   3   6  233.48   24.30
  -6  -2  -6  305.47   32.00
   6   2   6  363.16   31.80
  -8   6   6  278.17   26.50
  -6  -1  -6  200.38   19.10
   7  -6  -6  207.28   19.80
  -6  -1  -6  207.88   22.20
   6   1   6  229.18   21.50
   1  -7   6  157.28   21.00
  -7   6   6  193.28   18.00
  -6   0  -6 1032.50   80.19
   6  -6  -6  983.80   78.09
  -6   0  -6  955.60   78.69
   0  -6   6  809.62   79.79
  -6   6   6  894.61   76.89
   6   0   6 1081.89   79.29
   5  -6  -6  259.47   23.30
   5  -6  -6  265.17   22.90
  -5   6   6  250.87   22.40
  -1  -5   6  237.08   25.50
   6  -1   6  252.27   22.50
   4  -6  -6  618.64   47.40
   4  -6  -6  588.54   47.70
  -4   6   6  546.45   47.00
  -2  -4   6  514.55   50.29
  -2  -4   6  572.44   49.90
   3  -6  -6  454.85   38.50
   3  -6  -6  450.35   37.40
  -3  -3   6  430.16   40.50
  -3   6   6  432.86   37.80
   2  -6  -6  599.84   47.60
   2  -6  -6  600.34   49.10
  -2   6   6  552.64   48.70
  -4  -2   6  530.45   49.30
  -4  -2   6  555.94   49.90
   1  -6  -6  236.08   21.60
   1  -6  -6  231.58   23.00
  -1   6   6  182.98   22.20
  -5  -1   6  230.38   23.00
  -5  -1   6  237.18   23.10
   0  -6  -6  904.11   72.49
   0  -6  -6  973.90   70.29
  -6   0   6  771.12   70.49
  -6   0   6  776.32   69.79
   0   6   6  753.92   71.49
  -1  -6  -6  187.38   21.70
  -1  -6  -6  187.48   19.40
   1   6   6  193.08   22.70
  -7   1   6  168.58   19.80
  -7   1   6  170.38   19.00
  -2  -6  -6  279.77   26.70
  -2  -6  -6  280.17   29.30
   2   6   6  260.47   27.70
  -8   2   6  230.28   24.40
  -8   2   6  237.28   24.50
  -3  -6  -6  199.08   23.70
  -3  -6  -6  169.48   19.40
  -9   3   6  150.68   17.50
   3   6   6  192.38   21.60
  -7  -1  -6  217.98   22.40
  -7  -1  -6  233.98   25.00
  -8   7   6  229.78   19.80
   7   1   6  191.08   22.80
   0   7  -6  128.69   17.90
  -7   0  -6  156.38   17.70
   7  -7  -6  160.58   16.00
   7  -7  -6  178.98   16.90
   0  -7   6  148.79   19.50
   0  -7   6  124.79   18.20
   7   0   6  161.18   16.40
  -7   7   6  148.29   14.90
   6  -7  -6  180.58   17.80
   6  -7  -6  208.98   18.40
  -7   1  -6  199.48   18.50
  -6   7   6  190.78   17.30
   7  -1   6  158.78   17.00
  -1  -6   6  154.88   20.50
  -1  -6   6  169.58   21.60
   5  -7  -6  362.86   31.10
   5  -7  -6  366.06   30.80
  -5   7   6  319.97   30.20
   4  -7  -6  161.18   15.80
   4  -7  -6  178.68   17.00
  -4   7   6  167.28   16.20
  -3  -4   6  146.99   18.80
  -3  -4   6  125.09   19.00
   3  -7  -6  164.58   15.70
   3  -7  -6  181.48   17.60
  -3   7   6  161.98   16.60
  -4  -3   6  143.79   18.40
  -4  -3   6  124.89   18.60
   2  -7  -6  320.97   26.60
   2  -7  -6  315.67   28.60
  -5  -2   6  288.17   28.70
  -2   7   6  228.68   27.20
  -5  -2   6  258.27   28.50
   1  -7  -6  178.88   20.30
   1  -7  -6  180.08   18.40
  -6  -1   6  172.68   20.00
  -6  -1   6  151.18   19.90
  -1   7   6  178.88   20.20
   0  -7  -6  141.09   18.40
   0  -7  -6  164.68   17.50
   0   7   6  173.98   19.30
  -7   0   6  143.69   18.00
  -7   0   6  121.19   17.00
  -1  -7  -6  215.68   22.40
  -1  -7  -6  217.28   24.60
   1   7   6  207.28   24.10
  -8   1   6  206.88   21.80
   8  -8  -6  199.98   27.00
  -8   0  -6  276.97   25.60
   7  -8  -6  198.48   18.60
  -1  -7   6  179.68   23.40
  -7   8   6  202.88   17.90
  -1  -7   6  152.78   20.60
   6  -8  -6  274.07   24.70
   6  -8  -6  286.37   24.50
  -2  -6   6  217.18   28.80
  -6   8   6  247.78   24.00
   5  -8  -6  155.88   16.10
   5  -8  -6  149.09   15.10
  -3  -5   6  129.79   18.00
  -5   8   6  136.99   15.20
  -3  -5   6  115.09   20.20
  -4   8   6  499.05   43.90
  -4  -4   6  478.65   45.20
   3  -8  -6  151.48   14.80
   3  -8  -6  145.99   17.50
  -5  -3   6  124.29   18.90
  -3   8   6  112.29   19.60
  -5  -3   6  139.99   18.60
   2  -8  -6  255.27   27.70
   2  -8  -6  300.37   26.10
  -6  -2   6  268.27   28.40
  -2   8   6  251.47   27.60
  -1   8   6  192.38   22.20
  -7  -1   6  178.38   20.70
   0  -8  -6  169.88   19.70
   0  -8  -6  186.08   22.50
  -8   0   6  166.98   19.00
   0   8   6  181.48   21.90
   6  -9  -6  146.99   17.10
   6  -9  -6  180.68   18.50
  -6   9   6  169.58   16.50
  -3  -6   6  154.88   23.20
  -3  -6   6  114.89   18.40
   5  -9  -6  104.79   13.70
   5  -9  -6   99.59   14.20
  -5   9   6  107.89   14.20
  -4  -5   6  125.59   20.30
   4  -9  -6   80.29   14.20
  -5  -4   6   81.49   18.50
  -5  -4   6   63.39   13.00
  -4   9   6   76.49   14.80
   3  -9  -6  154.28   19.20
   3  -9  -6  168.58   16.30
  -3   9   6  146.09   18.00
  -6  -3   6  109.69   21.40
   0   0  -7    0.60    0.70
   1  -1  -7  421.76   38.60
  -1   0  -7  451.05   39.00
   1   0   7  562.94   39.00
   1   0  -7  388.86   33.50
   0  -1  -7  439.56   33.90
  -1  -1  -7    1.10    1.10
   2  -1  -7    0.20    0.70
  -1  -1  -7    1.30    1.20
   1   1   7    1.40    1.10
  -2   1   7    0.00    1.00
  -2  -1  -7  390.66   32.80
  -2  -1  -7  331.87   31.00
   3  -2  -7  363.16   31.50
  -3   2   7  433.56   32.20
  -2   0  -7   21.40    4.00
   2  -2  -7   20.70    3.50
  -2   0  -7   19.80    3.10
   2   0   7   27.40    3.70
  -2   2   7   25.20    3.60
   1  -2  -7    0.00    0.70
  -1  -1   7   -1.40    1.00
   2  -1   7    0.90    0.90
  -1   2   7   -0.10    0.90
   0  -2  -7   22.30    3.50
   0  -2  -7   20.90    3.90
   2  -2   7   21.10    3.00
  -2   0   7   26.10    4.40
   0   2   7   30.30    4.00
  -1  -2  -7  372.76   33.50
  -1  -2  -7  354.66   32.20
  -3   1   7  445.56   33.30
  -2  -2  -7    0.70    1.80
  -2  -2  -7   -0.50    1.70
  -4   2   7    0.00    1.30
   2   2   7    0.50    1.30
  -3  -2  -7  249.18   24.00
  -3  -2  -7  227.98   25.90
   3   2   7  279.17   27.30
  -5   3   7  317.47   24.90
  -5   3   7  289.87   24.50
  -3  -1  -7  271.17   24.70
  -3  -1  -7  300.47   27.40
   4  -3  -7  287.67   25.30
   3   1   7  314.57   26.90
   3  -3  -7    8.20    2.10
  -3   0  -7    3.50    2.30
  -3   0  -7    4.50    1.40
   3   0   7    6.50    2.50
   0  -3   7    5.20    2.20
  -3   3   7    8.30    2.30
   2  -3  -7  398.26   37.00
  -2   3   7  467.55   37.20
   3  -1   7  464.65   36.80
  -1  -2   7  470.55   37.90
   1  -3  -7  368.96   33.70
   1  -3  -7  358.06   34.20
   3  -2   7  378.96   32.80
  -1   3   7  469.25   34.30
  -2  -1   7  473.55   35.00
   0  -3  -7    5.70    3.10
   0  -3  -7    6.50    2.10
   0   3   7   10.40    3.10
  -3   0   7    5.40    3.00
  -1  -3  -7  281.47   29.90
  -1  -3  -7  293.37   28.90
  -4   1   7  361.56   29.90
  -4   1   7  386.86   30.00
   1   3   7  383.06   30.50
  -2  -3  -7  263.37   25.60
  -5   2   7  303.37   25.60
  -5   2   7  306.97   26.10
   2   3   7  268.67   27.10
  -3  -3  -7    1.50    2.20
  -3  -3  -7   -2.00    2.60
  -6   3   7    0.60    1.50
  -6   3   7    2.30    1.80
   3   3   7   -0.20    2.00
  -4  -3  -7  163.68   18.20
  -4  -3  -7  140.49   19.70
  -7   4   7  188.18   17.50
  -7   4   7  179.68   17.70
   4   3   7  210.68   20.60
  -4  -2  -7   18.00    4.30
  -4  -2  -7   21.00    5.20
  -6   4   7   20.50    4.60
  -6   4   7   21.90    4.20
  -6   4   7   19.80    4.70
   4   2   7   22.70    5.90
  -4  -1  -7    3.40    1.90
   5  -4  -7    4.40    2.10
  -5   4   7    4.90    2.10
   4   1   7    6.10    3.00
   1  -5   7    1.20    2.50
  -4   0  -7   16.50    3.20
  -4   0  -7   16.60    4.20
   4   0   7   17.60    4.40
   3  -4  -7  291.97   29.40
  -3   4   7  375.36   29.80
   4  -1   7  343.27   29.90
  -1  -3   7  363.16   30.30
  -1  -3   7  382.46   31.20
   2  -4  -7    1.50    1.50
   2  -4  -7    0.20    1.30
  -2   4   7    1.60    1.20
  -2  -2   7    0.80    1.70
  -2  -2   7    0.10    2.10
   1  -4  -7  281.77   29.30
  -3  -1   7  360.86   29.80
  -3  -1   7  377.06   30.30
   0  -4  -7   20.40    5.10
   0  -4  -7   28.10    5.50
  -4   0   7   40.40    6.70
   0   4   7   34.30    5.50
  -1  -4  -7    2.20    2.30
  -1  -4  -7    4.00    2.90
  -5   1   7    4.00    1.90
   1   4   7    3.70    2.90
  -5   1   7    7.70    3.40
  -2  -4  -7   20.50    5.60
  -2  -4  -7   14.30    4.50
  -6   2   7   11.80    3.30
   2   4   7   17.40    5.40
  -6   2   7   16.50    4.20
  -3  -4  -7  157.88   18.80
  -3  -4  -7  154.48   20.00
  -7   3   7  198.48   18.10
   3   4   7  197.68   21.00
  -7   3   7  183.18   18.50
  -4  -4  -7   -5.10    3.70
  -4  -4  -7    1.60    3.20
   4   4   7   -0.20    2.80
  -8   4   7    1.60    2.50
  -9   5   7  106.49   11.10
   5   4   7  108.19   15.70
   5   3   7  130.29   17.00
  -8   5   7  137.69   13.60
  -5  -2  -7    7.40    3.80
  -5  -2  -7    7.60    2.90
   5   2   7   12.70    4.50
  -7   5   7    6.60    2.40
  -5  -1  -7  164.98   20.30
   6  -5  -7  186.88   18.70
  -5  -1  -7  166.18   17.80
  -6   5   7  215.98   18.40
   5   1   7  207.78   20.30
  -6   5   7  214.28   18.20
   1  -6   7  214.28   21.00
   5  -5  -7  234.68   22.00
  -5   0  -7  217.98   23.40
  -5   0  -7  221.88   20.70
   5   0   7  267.47   23.00
  -5   5   7  271.17   21.80
   4  -5  -7    1.90    1.60
   4  -5  -7    3.10    1.80
  -1  -4   7    2.40    3.30
   5  -1   7    1.80    1.40
  -4   5   7    6.10    2.20
   3  -5  -7  234.58   25.30
  -2  -3   7  316.57   27.00
  -3   5   7  311.77   25.90
  -2  -3   7  328.67   28.20
  -3  -2   7  295.37   26.80
   1  -5  -7    0.80    1.90
   1  -5  -7    3.60    2.10
  -1   5   7    5.40    2.40
  -4  -1   7    4.80    3.50
  -4  -1   7    3.80    2.60
   0  -5  -7  235.98   23.50
   0  -5  -7  237.48   25.00
   0   5   7  246.98   25.20
  -5   0   7  290.17   24.80
  -5   0   7  262.47   24.30
  -1  -5  -7  167.48   18.90
  -1  -5  -7  158.98   20.00
  -6   1   7  200.58   20.00
   1   5   7  185.18   20.70
  -6   1   7  226.88   19.60
  -2  -5  -7    5.80    3.10
  -2  -5  -7    2.50    3.60
   2   5   7    5.70    4.00
  -7   2   7   10.30    3.80
  -3  -5  -7   72.69   12.90
  -3  -5  -7   79.49   14.80
  -8   3   7  120.99   12.70
  -8   3   7  108.89   12.10
  -9   4   7  103.39   12.30
   4   5   7  111.09   15.90
  -6  -2  -7    3.90    4.50
  -6  -2  -7    7.60    4.90
   6   2   7   25.90    7.70
  -8   6   7   14.20    3.30
  -6  -1  -7  100.59   14.30
  -6  -1  -7  108.69   11.30
   7  -6  -7  118.39   13.10
   1  -7   7   78.79   15.90
   6  -6  -7   -1.00    1.50
  -6   0  -7    2.50    2.40
   6  -6  -7    0.70    1.90
  -6   6   7   -0.10    1.40
   5  -6  -7  170.88   17.80
   5  -6  -7  168.98   18.30
   6  -1   7  198.38   17.80
  -1  -5   7  185.28   21.00
  -1  -5   7  198.88   25.10
  -5   6   7  221.98   18.00
  -4   6   7   43.90    6.20
   3  -6  -7    2.40    2.50
   3  -6  -7    1.10    1.60
  -3  -3   7   -1.30    2.80
  -3  -3   7   -1.20    2.80
  -3   6   7    1.30    1.70
   2  -6  -7   13.90    3.80
  -2   6   7   25.30    5.30
   1  -6  -7  165.68   18.30
   1  -6  -7  170.38   19.60
  -1   6   7  178.28   19.90
  -5  -1   7  214.08   20.40
  -5  -1   7  205.98   20.40
   0  -6  -7   -1.70    1.90
  -6   0   7   -1.20    2.60
   0   6   7    1.10    2.20
  -6   0   7   -1.10    3.40
  -1  -6  -7  115.09   15.00
  -1  -6  -7  101.09   16.00
  -7   1   7  138.19   16.30
   1   6   7  153.48   17.80
  -7   1   7  128.99   17.60
  -2  -6  -7   15.50    5.80
  -2  -6  -7   10.30    4.60
  -8   2   7   10.60    6.00
  -8   2   7   12.40    3.40
   2   6   7   17.50    6.20
  -7  -1  -7    1.60    3.70
  -7  -1  -7    3.80    2.70
  -8   7   7    6.40    3.30
  -7   0  -7  122.29   15.80
   7  -7  -7  110.89   14.90
   7   0   7  161.38   16.10
   0  -7   7  166.18   19.40
  -7   7   7  149.99   14.10
   6  -7  -7  114.79   13.10
   6  -7  -7  107.29   13.00
  -1  -6   7  110.19   16.60
  -1  -6   7  147.29   18.00
   5  -7  -7    7.60    3.20
   5  -7  -7   -0.50    2.20
  -2  -5   7    4.30    4.50
  -2  -5   7    3.20    4.90
  -5   7   7    8.30    2.70
   4  -7  -7  165.58   17.00
   4  -7  -7  151.58   15.90
  -3  -4   7  160.38   20.60
  -3  -4   7  166.48   19.70
   3  -7  -7  159.78   17.70
   3  -7  -7  153.78   16.40
  -4  -3   7  138.29   19.50
  -4  -3   7  185.38   20.00
  -3   7   7  190.98   18.10
   2  -7  -7    5.40    3.50
   2  -7  -7   -0.30    2.50
  -2   7   7    4.90    3.40
  -5  -2   7    8.10    4.30
  -5  -2   7    0.60    3.60
   1  -7  -7  108.39   14.00
  -6  -1   7  133.59   16.60
  -6  -1   7  105.39   16.00
  -1   7   7  133.69   16.70
   0  -7  -7   83.29   14.50
  -7   0   7  113.39   15.30
   0   7   7  148.09   17.90
  -1  -7  -7   -1.20    3.20
  -8   1   7   -4.10    3.30
   1   7   7   -0.10    3.20
  -8   1   7    0.50    4.30
   7  -8  -7   -4.60    2.80
   7  -8  -7   -1.70    3.50
  -7   8   7    1.70    2.60
  -1  -7   7    0.10    5.30
  -2  -6   7   14.40    6.50
  -6   8   7   16.50    4.10
  -2  -6   7    8.90    7.10
   5  -8  -7   87.09   11.00
  -5   8   7   94.59   12.50
  -3  -5   7   95.49   16.80
  -3  -5   7   82.99   16.10
  -4   8   7    5.30    3.30
  -4  -4   7   -5.80    4.90
   3  -8  -7   72.99   12.10
   3  -8  -7   85.49   10.50
  -5  -3   7   67.39   15.10
   2  -8  -7   12.70    6.50
  -6  -2   7    4.40    4.50
  -6  -2   7    8.60    4.90
   1  -8  -7    0.60    3.50
   1  -8  -7    5.00    3.50
  -7  -1   7    2.40    4.70
  -7  -1   7    0.60    4.50
  -1   8   7   -0.90    3.60
   5  -9  -7   42.70    8.70
   5  -9  -7   31.70    7.40
  -4  -5   7   64.89   12.20
  -4  -5   7   57.99   13.20
   4  -9  -7   49.10   10.70
   4  -9  -7   49.20    8.60
  -5  -4   7   34.70    8.40
   0   0  -8 1460.45  115.49
   1  -1  -8  814.62   67.99
  -1   0  -8  831.42   68.29
   1   0   8  882.51   67.99
   0  -1   8  859.51   68.29
  -1   1   8  871.81   68.19
   1   0  -8  711.43   61.59
  -1   1  -8  741.73   62.49
   0  -1  -8  824.22   62.09
   0   1   8  858.11   62.29
  -1   0   8  845.42   62.49
   1  -1   8  664.23   61.49
  -1  -1  -8 2226.38  179.48
  -1  -1  -8 2284.57  178.68
   2  -1  -8 2151.18  178.68
  -2   1   8 2168.48  179.18
   1  -2   8 2410.86  178.88
   1   1   8 2442.56  179.08
  -2  -1  -8  867.71   69.19
  -2  -1  -8  794.22   67.29
   3  -2  -8  848.22   67.99
   2   1   8  848.62   68.19
  -3   2   8  862.61   68.39
  -2   0  -8  310.27   29.60
   2  -2  -8  350.06   30.60
  -2   0  -8  343.57   30.90
  -2   2   8  416.36   30.90
   0  -2   8  385.76   30.90
   2   0   8  385.66   30.50
   1  -2  -8 2349.96  175.18
  -2   1  -8 2393.26  175.18
  -1  -1   8 2177.38  175.18
   2  -1   8 1937.41  174.28
  -1   2   8 2293.27  175.08
   0  -2  -8  326.57   30.30
   0  -2  -8  328.77   29.70
  -2   0   8  385.26   30.60
   0   2   8  413.66   30.30
   2  -2   8  329.47   29.10
  -1  -2  -8  793.32   68.09
   1   2   8  865.41   69.69
  -3   1   8  893.31   69.09
  -2  -2  -8 1126.09   88.89
  -2  -2  -8 1108.99   93.19
   2   2   8 1098.19   90.19
  -4   2   8 1119.29   89.59
  -3  -2  -8  382.36   36.10
  -3  -2  -8  409.96   33.70
  -5   3   8  399.16   33.80
   3   2   8  365.96   35.50
  -3  -1  -8  554.74   49.20
  -3  -1  -8  520.45   46.40
   4  -3  -8  563.14   47.40
  -4   3   8  621.94   47.40
  -4   3   8  591.04   47.70
   3   1   8  588.74   49.70
  -3   0  -8 1820.22  153.98
  -3   0  -8 1782.92  151.88
   3  -3  -8 2050.49  153.28
   3   0   8 1904.61  153.28
  -3   3   8 2113.09  153.18
   0  -3   8 1975.80  153.38
   2  -3  -8  847.12   70.49
  -3   1  -8  877.51   70.79
   3  -1   8  914.01   70.09
  -1  -2   8  866.41   70.99
  -2   3   8  876.81   70.39
   1  -3  -8  841.82   65.49
   1  -3  -8  785.22   65.89
  -1   3   8  852.81   65.39
   3  -2   8  760.62   64.19
   0  -3  -8 1872.81  151.58
   0  -3  -8 1824.52  150.28
   0   3   8 1961.40  150.78
  -3   0   8 1970.00  151.38
  -1  -3  -8  556.44   46.00
  -1  -3  -8  564.84   47.50
   1   3   8  596.24   47.00
  -4   1   8  500.65   46.00
  -2  -3  -8  422.96   34.40
  -2  -3  -8  382.56   36.10
  -5   2   8  431.96   34.80
   2   3   8  334.87   35.20
  -5   2   8  390.36   34.10
  -3  -3  -8 1028.80   93.49
  -3  -3  -8 1247.18   91.59
  -6   3   8 1158.68   91.09
   3   3   8 1067.29   93.39
  -6   3   8 1090.99   90.49
  -4  -3  -8  424.86   35.50
  -4  -3  -8  340.17   36.80
  -7   4   8  392.06   34.30
  -7   4   8  386.16   34.10
   4   3   8  405.16   37.50
  -4  -2  -8  150.38   20.00
  -4  -2  -8  173.18   18.20
  -6   4   8  203.58   18.70
  -6   4   8  227.78   18.40
  -6   4   8  192.58   18.50
   4   2   8  197.28   20.70
  -4  -1  -8 1257.57  110.59
  -4  -1  -8 1354.96  113.19
   5  -4  -8 1409.96  110.79
  -5   4   8 1395.46  110.09
   1  -5   8 1543.35  110.99
   4   1   8 1319.87  117.39
  -4   0  -8  260.17   26.00
   4  -4  -8  250.67   23.10
  -4   0  -8  221.78   21.60
   4   0   8  245.38   23.90
   0  -4   8  273.67   23.40
   0  -4   8  285.17   25.20
  -4   4   8  274.27   22.90
   3  -4  -8  627.34   49.70
  -3   4   8  620.24   49.40
  -1  -3   8  566.34   49.50
  -1  -3   8  647.34   50.69
   4  -1   8  540.65   49.40
   2  -4  -8 1177.28   90.39
   2  -4  -8 1139.69   91.09
  -2  -2   8 1089.59   90.49
  -2   4   8 1142.59   90.19
  -2  -2   8 1082.99   92.69
   1  -4  -8  576.64   49.60
   1  -4  -8  549.25   50.29
  -1   4   8  592.54   49.90
  -3  -1   8  656.53   50.49
  -3  -1   8  642.94   50.89
   0  -4  -8  226.28   23.80
  -4   0   8  257.17   23.60
   0   4   8  281.77   23.90
  -1  -4  -8 1263.67  106.19
  -1  -4  -8 1431.76  104.69
   1   4   8 1106.39  105.19
  -5   1   8 1371.76  104.89
  -2  -4  -8  185.38   18.90
  -2  -4  -8  143.79   19.50
  -6   2   8  210.88   19.20
  -6   2   8  187.88   18.20
   2   4   8  178.08   20.30
  -3  -4  -8  394.86   36.90
  -7   3   8  416.56   36.70
  -7   3   8  400.36   35.70
   3   4   8  417.56   39.20
  -4  -4  -8  440.66   41.90
  -8   4   8  439.76   40.50
  -8   4   8  451.35   40.30
   4   4   8  553.54   46.40
  -5  -3  -8  183.28   20.30
  -8   5   8  207.38   18.90
   5   3   8  208.78   23.00
  -5  -2  -8  767.62   72.59
  -5  -2  -8  876.91   69.79
   5   2   8  879.61   72.49
  -7   5   8  850.81   68.79
  -5  -1  -8  380.26   33.70
  -5  -1  -8  376.16   36.90
   6  -5  -8  429.26   35.40
   5   1   8  403.96   36.40
  -6   5   8  395.76   33.90
  -6   5   8  380.76   34.00
   1  -6   8  423.46   36.50
  -5   0  -8  515.75   48.80
  -5   0  -8  527.85   45.50
   5  -5  -8  587.74   47.50
  -5   5   8  564.24   46.60
   0  -5   8  577.74   49.30
   5   0   8  515.95   49.20
   0  -5   8  652.73   48.60
   4  -5  -8 1400.36  109.89
   4  -5  -8 1358.06  111.89
  -1  -4   8 1487.25  111.19
  -1  -4   8 1389.46  109.89
   5  -1   8 1219.58  108.49
  -4   5   8 1334.67  108.59
   3  -5  -8  461.85   38.40
  -2  -3   8  448.46   39.30
  -3   5   8  438.86   37.30
  -2  -3   8  418.46   38.10
   2  -5  -8  402.36   37.50
   2  -5  -8  394.36   36.70
  -3  -2   8  480.05   38.20
  -2   5   8  416.06   36.10
  -3  -2   8  419.46   39.30
   1  -5  -8 1312.07  105.29
   1  -5  -8 1283.77  106.69
  -4  -1   8 1309.57  106.19
  -1   5   8 1345.57  106.19
  -4  -1   8 1316.47  106.69
   0  -5  -8  551.54   48.60
   0  -5  -8  587.84   47.20
   0   5   8  487.55   47.70
  -5   0   8  592.44   47.80
  -5   0   8  530.25   47.20
  -1  -5  -8  337.07   35.80
  -1  -5  -8  425.36   35.00
  -6   1   8  374.66   34.20
  -6   1   8  444.56   35.70
   1   5   8  317.97   35.50
  -2  -5  -8  745.83   69.39
  -2  -5  -8  833.22   67.69
  -7   2   8  825.72   67.69
   2   5   8  763.12   69.29
  -3  -5  -8  167.08   21.00
  -3  -5  -8  179.68   22.70
  -8   3   8  184.98   22.40
   3   5   8  222.48   23.60
  -8   3   8  241.98   26.40
  -6  -2  -8   97.79   12.50
   6   2   8  130.39   16.10
  -8   6   8  127.79   12.30
   7  -6  -8  199.48   20.50
  -6  -1  -8  200.18   18.30
  -6  -1  -8  178.88   21.70
   1  -7   8  177.58   24.60
  -7   6   8  212.18   18.90
   6   1   8  218.48   21.70
   6  -6  -8  654.43   53.09
   6  -6  -8  681.23   52.79
  -6   0  -8  545.75   53.19
   6   0   8  634.74   52.79
   0  -6   8  625.94   55.39
  -6   6   8  605.34   51.19
   0  -6   8  596.44   53.89
   5  -6  -8  415.26   36.30
   5  -6  -8  426.96   35.80
  -1  -5   8  405.76   38.10
  -1  -5   8  420.36   37.70
   6  -1   8  399.96   34.70
  -5   6   8  388.36   34.70
   4  -6  -8  170.58   18.50
   4  -6  -8  177.28   18.00
  -2  -4   8  202.18   21.40
  -2  -4   8  194.88   20.10
  -4   6   8  197.38   17.80
   3  -6  -8 1288.27  102.59
   3  -6  -8 1164.98  101.19
  -3  -3   8 1295.07  103.29
  -3   6   8 1261.17  101.59
  -3  -3   8 1298.57  104.39
   2  -6  -8  183.38   18.90
   2  -6  -8  151.88   17.30
  -4  -2   8  186.98   19.20
  -4  -2   8  176.08   19.80
  -2   6   8  194.28   18.40
   1  -6  -8  387.76   33.70
   1  -6  -8  377.86   35.40
  -5  -1   8  409.36   35.50
  -5  -1   8  375.66   35.00
  -1   6   8  335.17   34.50
   0  -6  -8  641.84   54.29
  -6   0   8  621.04   55.39
  -1  -6  -8  192.98   22.20
   1   6   8  190.68   22.20
  -7   1   8  176.08   19.50
  -2  -6  -8   63.89   12.60
  -2  -6  -8   76.69   14.30
  -8   2   8  102.19   13.40
  -8   2   8   95.19   11.80
  -7  -1  -8  458.85   51.19
   7   1   8  592.64   48.20
   7  -7  -8  145.19   17.10
   7  -7  -8  174.78   18.40
  -7   0  -8  145.49   18.00
  -7   7   8  166.78   15.40
   6  -7  -8  222.68   20.10
   6  -7  -8  196.18   20.40
  -1  -6   8  151.08   22.40
  -6   7   8  221.28   20.00
   5  -7  -8  818.72   62.79
   5  -7  -8  815.82   63.39
  -2  -5   8  620.94   65.49
  -5   7   8  798.42   62.19
  -2  -5   8  684.33   65.09
   4  -7  -8  403.36   36.60
   4  -7  -8  397.36   35.60
  -4   7   8  409.16   35.70
  -3  -4   8  390.76   39.80
  -3  -4   8  437.56   39.00
   3  -7  -8  463.75   38.90
   3  -7  -8  395.96   36.80
  -3   7   8  445.06   38.90
  -4  -3   8  386.26   39.10
   2  -7  -8  801.42   60.69
  -5  -2   8  761.72   63.09
  -5  -2   8  648.24   62.59
  -2   7   8  655.23   62.09
   1  -7  -8  210.78   22.00
   1  -7  -8  179.08   21.50
  -1   7   8  168.68   21.10
   0  -7  -8  124.89   17.90
   0  -7  -8  167.48   16.80
  -7   0   8  102.59   16.00
  -7   0   8  133.39   17.60
   0   7   8  144.59   18.10
  -1  -7  -8  485.45   49.70
  -1  -7  -8  516.25   47.50
  -8   1   8  556.84   48.00
   1   7   8  562.94   50.79
   7  -8  -8  386.76   44.00
  -7   8   8  440.06   40.30
  -1  -7   8  439.06   42.10
  -1  -7   8  519.55   48.20
   6  -8  -8   95.89   13.20
  -6   8   8  121.59   12.60
   5  -8  -8  202.58   21.50
   5  -8  -8  189.28   20.60
  -5   8   8  189.98   19.50
  -3  -5   8  210.58   23.90
   4  -8  -8  446.36   37.10
  -4  -4   8  347.37   37.60
  -4   8   8  380.96   36.30
   3  -8  -8  176.78   19.30
  -3   8   8  160.88   22.30
  -5  -3   8  150.98   21.90
  -5  -3   8  137.09   19.50
   2  -8  -8   78.69   13.50
   2  -8  -8   82.29   11.50
  -6  -2   8   73.79   16.00
  -2   8   8  100.39   14.20
  -6  -2   8  103.79   14.50
   1  -8  -8  475.75   44.60
   1  -8  -8  504.25   48.00
  -1   8   8  522.65   48.50
  -7  -1   8  526.65   46.80
   0   0  -9    0.20    0.80
   0   0   9    0.60    1.00
  -1   0  -9  475.05   38.50
   1  -1  -9  510.15   39.20
  -1   0  -9  496.65   39.50
   0  -1   9  414.86   39.00
   1   0   9  427.56   38.70
  -1   1   9  525.45   41.10
   1   0  -9  423.76   34.40
  -1   0   9  414.16   35.10
   0   1   9  416.56   34.80
  -1  -1  -9    1.70    1.00
  -1  -1  -9   -0.40    1.30
   2  -1  -9    1.80    1.40
   1   1   9   -0.40    1.10
  -2   1   9   -0.10    1.00
  -2  -1  -9  403.66   31.70
  -2  -1  -9  413.96   33.50
   3  -2  -9  414.76   32.50
  -3   2   9  318.27   32.10
   1  -3   9  345.37   31.70
  -2   0  -9  116.79   11.10
  -2   0  -9  136.69   12.70
   2  -2  -9  136.99   12.40
   0  -2   9  106.99   12.10
   2   0   9  112.39   11.60
   1  -2  -9   -1.60    1.20
  -2   1  -9    1.00    1.40
  -1   2   9    0.40    1.20
   2  -1   9   -0.10    1.00
  -1  -1   9    0.10    1.20
   0  -2  -9  135.09   13.20
   0  -2  -9  133.39   12.50
   0   2   9  108.99   12.10
  -2   0   9  131.29   13.00
  -1  -2  -9  395.66   30.50
   1   2   9  353.46   30.70
  -3   1   9  321.17   30.50
  -2  -2  -9    0.30    1.50
  -2  -2  -9   -1.10    1.50
   2   2   9    2.10    2.40
  -4   2   9   -0.80    1.20
  -3  -2  -9  300.27   23.60
  -3  -2  -9  301.17   26.90
   3   2   9  218.88   24.90
  -5   3   9  226.18   23.50
  -3  -1  -9  317.67   31.00
  -3  -1  -9  336.57   26.80
   1  -4   9  285.97   27.00
  -4   3   9  313.67   27.30
   3  -3  -9   14.70    3.40
  -3   0  -9    8.60    2.80
   3   0   9   12.60    3.50
   0  -3   9    9.10    2.90
  -3   1  -9  432.16   33.00
   2  -3  -9  416.76   32.80
  -2   3   9  343.37   32.00
  -1  -2   9  332.57   32.40
   3  -1   9  381.26   31.80
   1  -3  -9  409.96   34.20
   1  -3  -9  420.36   33.50
  -1   3   9  347.57   32.80
   0  -3  -9    7.40    2.40
   0  -3  -9   12.00    3.00
  -3   0   9    8.10    2.40
  -1  -3  -9  337.87   27.30
  -1  -3  -9  351.56   29.00
  -4   1   9  282.07   27.30
   1   3   9  263.77   27.20
  -2  -3  -9  289.87   25.80
  -5   2   9  259.37   23.50
  -5   2   9  224.08   22.70
   2   3   9  218.88   24.20
  -3  -3  -9   -2.30    2.00
  -3  -3  -9    0.50    2.20
   3   3   9    0.40    2.50
  -6   3   9   -2.10    2.30
  -6   3   9    1.00    1.90
  -4  -3  -9  159.28   19.30
  -4  -3  -9  182.98   17.20
  -7   4   9  132.09   15.90
   4   3   9  150.78   25.50
  -7   4   9  137.09   15.70
  -4  -2  -9   61.39   11.00
  -4  -2  -9   84.09    9.10
  -6   4   9   69.79    8.50
  -6   4   9   66.19    9.10
   4   2   9   69.69   11.00
   5  -4  -9    5.50    2.90
  -4  -1  -9    4.90    2.40
  -4  -1  -9    4.50    3.00
   1  -5   9    6.90    3.40
   4   1   9    5.80    3.40
  -5   4   9   10.20    3.10
   4  -4  -9  105.19   10.60
  -4   0  -9   92.79   11.70
  -4   0  -9   82.89    8.70
   0  -4   9   86.19   11.00
  -4   4   9   77.49    9.40
   4   0   9   79.99   10.60
   0  -4   9   87.09   10.30
   4  -1   9  251.67   23.50
  -1  -3   9  241.68   25.00
  -3   4   9  281.97   23.30
   2  -4  -9    3.60    2.00
  -2  -2   9    1.20    2.10
  -2   4   9    1.80    1.80
   1  -4  -9  336.67   27.90
  -1   4   9  286.97   26.50
  -3  -1   9  284.07   27.30
   0  -4  -9  100.59   10.80
   0  -4  -9   91.99   11.60
   0   4   9   79.89   10.40
  -4   0   9   92.39   11.20
  -1  -4  -9    2.50    2.60
  -1  -4  -9    5.00    2.70
  -5   1   9    6.30    2.50
   1   4   9    7.10    3.30
  -5   1   9    6.90    3.10
  -2  -4  -9   64.49   10.70
   2   4   9   52.29    9.60
  -6   2   9   46.80    8.20
  -6   2   9   58.39    9.10
  -3  -4  -9  157.88   18.80
  -7   3   9  129.69   15.00
  -7   3   9  148.29   16.10
   3   4   9  136.09   18.10
  -4  -4  -9    2.10    3.00
  -4  -4  -9   -2.40    3.50
   4   4   9   -0.80    3.10
  -8   4   9    0.30    3.20
  -8   4   9   -1.10    2.20
  -5  -3  -9  123.49   18.60
  -5  -3  -9  136.29   14.50
   5   3   9   94.29   16.90
  -5  -2  -9   11.30    3.40
  -5  -2  -9   14.10    7.60
  -7   5   9   10.80    3.70
   5   2   9   19.30    6.00
  -7   5   9   12.20    3.10
  -5  -1  -9  198.68   16.10
  -5  -1  -9  189.58   19.60
   5   1   9  165.78   18.30
   1  -6   9  129.59   18.30
  -6   5   9  161.88   16.10
  -6   5   9  150.18   16.10
   0  -5   9  211.88   20.60
  -5   5   9  188.58   18.30
   0  -5   9  186.38   19.70
   4  -5  -9    8.90    2.90
   4  -5  -9   11.50    3.40
  -1  -4   9    6.60    3.40
   5  -1   9    5.00    2.50
  -4   5   9    7.80    2.40
  -1  -4   9    4.80    3.40
   3  -5  -9  312.57   26.40
   3  -5  -9  317.97   25.70
  -2  -3   9  276.27   26.80
  -2  -3   9  255.07   25.70
  -3   5   9  236.48   24.30
   2  -5  -9  321.17   25.30
   2  -5  -9  317.47   26.30
  -2   5   9  245.88   24.40
  -3  -2   9  261.97   26.00
  -3  -2   9  225.88   25.00
   1  -5  -9    3.30    2.50
   1  -5  -9    5.50    2.40
  -4  -1   9    1.90    2.60
  -4  -1   9    5.30    3.10
  -1   5   9    8.70    2.90
   0  -5  -9  229.08   22.00
   0  -5  -9  243.48   20.70
  -5   0   9  174.08   20.10
   0   5   9  166.98   20.40
  -5   0   9  209.18   20.50
   1   5   9  151.48   20.00
  -6   1   9  165.88   17.40
  -6   1   9  123.29   16.40
  -2  -5  -9    6.40    4.30
  -2  -5  -9    9.80    4.30
   2   5   9    9.40    4.60
  -7   2   9    7.90    3.30
  -3  -5  -9  115.19   14.60
  -3  -5  -9  125.49   17.20
  -8   3   9   87.59   12.40
   3   5   9  114.29   16.20
  -8   3   9   93.19   13.20
  -6  -2  -9   36.70    9.60
  -6  -2  -9   50.39    7.10
  -8   6   9   43.50    6.30
  -6  -1  -9  144.59   21.20
   6   1   9  122.29   15.30
  -7   6   9  116.49   12.70
   6  -6  -9    0.90    2.30
  -6   0  -9    2.50    2.50
   6  -6  -9   -2.80    3.70
   6   0   9   -2.90    2.50
   0  -6   9   -2.40    4.10
  -6   6   9    1.70    1.90
  -5   6   9  164.38   15.90
  -1  -5   9  161.28   19.30
   4  -6  -9   65.49    8.90
   4  -6  -9   74.99    9.90
  -2  -4   9   77.69   12.40
  -4   6   9   52.99    7.90
   3  -6  -9    0.20    1.70
   3  -6  -9   -1.90    1.60
  -3  -3   9    1.20    3.30
  -3   6   9   -0.10    1.80
   2  -6  -9   77.79    9.80
  -2   6   9   80.39    9.70
  -4  -2   9   57.19   11.00
  -4  -2   9   61.59   10.40
   1  -6  -9  209.88   20.40
   1  -6  -9  219.88   24.40
  -5  -1   9  184.58   21.00
   0  -6  -9    0.50    2.70
   0  -6  -9   -3.40    3.10
  -6   0   9   -3.30    2.40
  -6   0   9    1.90    3.90
   0   6   9   -0.10    3.00
  -1  -6  -9  127.49   17.00
   1   6   9   99.59   15.30
  -7   1   9  100.39   14.90
  -7   1   9   96.79   14.70
  -2  -6  -9   31.10    8.60
  -2  -6  -9   31.50    6.90
  -8   2   9   29.50    7.20
   2   6   9   35.00    8.60
  -7   0  -9  167.18   18.10
   7  -7  -9  151.68   17.80
  -6   7   9  116.99   11.80
  -1  -6   9   82.49   16.20
  -1  -6   9  116.49   22.00
   5  -7  -9   13.80    3.50
   5  -7  -9   11.20    4.00
  -2  -5   9    1.50    6.20
  -5   7   9   10.10    3.30
  -2  -5   9    3.20    5.00
  -3  -4   9  110.59   17.40
  -3  -4   9  102.19   15.60
  -4   7   9  135.09   13.50
   3  -7  -9  181.38   17.30
   3  -7  -9  171.48   18.20
  -4  -3   9  139.19   18.10
  -3   7   9  134.69   16.30
   2  -7  -9   10.50    3.80
  -5  -2   9    3.00    4.80
  -5  -2   9    9.00    5.70
  -2   7   9   12.50    4.80
   1  -7  -9  119.29   17.10
  -6  -1   9   89.69   14.30
  -1   7   9  105.19   14.80
  -6  -1   9  103.29   15.00
   0  -7  -9  111.39   13.40
   0   7   9  100.39   15.00
  -7   0   9   66.79   13.60
  -7   0   9   83.69   14.00
   6  -8  -9   41.20    8.50
   6  -8  -9   42.80    8.80
  -2  -6   9   32.60    9.80
  -2  -6   9   23.00    8.20
  -3  -5   9   64.99   14.40
  -5   8   9   90.19   11.10
   4  -8  -9    0.30    2.60
  -4   8   9   -3.60    2.40
  -4  -4   9   -5.40    5.00
   3  -8  -9  127.49   14.20
   3  -8  -9  120.39   15.60
  -3   8   9   93.39   14.40
   2  -8  -9   23.50    5.70
  -6  -2   9   20.80    6.80
  -2   8   9   40.40    9.10
  -6  -2   9    8.30    7.30
   0   0 -10 1048.70   86.69
   0   0  10 1137.29   87.49
   1  -1 -10  195.78   16.60
  -1   0 -10  161.38   17.70
  -1   0 -10  162.18   15.70
   1   0  10  195.48   17.00
   0   1  10  228.38   19.50
   1  -1  10  203.48   19.00
   2  -1 -10  540.15   45.40
  -1  -1 -10  523.35   46.10
  -1  -1 -10  535.85   45.00
   1   1  10  580.04   45.60
  -2   1  10  570.14   46.10
  -2  -1 -10  121.29   14.00
  -2  -1 -10  113.69   12.20
   3  -2 -10  126.79   13.30
  -3   2  10  162.58   13.70
   2  -2 -10  609.94   54.29
   0  -2  10  633.04   57.79
  -2   2  10  698.73   54.49
   2   0  10  707.13   54.59
  -2   1 -10  569.54   47.90
   1  -2 -10  599.04   48.00
  -1  -1  10  639.84   48.90
   2  -1  10  489.65   47.10
  -1   2  10  610.44   48.00
   0  -2 -10  558.14   48.40
   0  -2 -10  545.55   49.20
  -2   0  10  637.24   49.30
   2  -2  10  551.14   47.90
   0   2  10  657.83   48.90
   1   2  10  173.38   16.30
  -3   1  10  165.28   16.50
  -2  -2 -10  768.02   66.69
  -2  -2 -10  770.82   64.59
   2   2  10  787.62   66.09
  -4   2  10  858.61   65.89
  -3  -2 -10  119.69   16.10
  -3  -2 -10  116.29   13.30
  -5   3  10  160.48   15.20
   3   2  10  141.69   16.40
   4  -3 -10  134.89   13.90
  -3  -1 -10  127.69   15.10
  -3  -1 -10  120.19   12.80
   3   1  10  147.99   15.20
   3  -3 -10  524.75   42.30
  -3   0 -10  439.86   40.30
  -3   0 -10  471.25   42.50
  -3   3  10  523.45   41.90
   3   0  10  490.05   43.90
   0  -3  10  533.65   42.30
  -3   1 -10  141.99   14.80
   2  -3 -10  133.39   14.70
  -2   3  10  166.58   15.00
   3  -1  10  159.18   14.60
  -1  -2  10  166.18   15.80
   1  -3 -10  148.79   15.40
   1  -3 -10  131.59   14.50
   3  -2  10  141.59   13.80
  -2  -1  10  160.68   15.50
  -1   3  10  169.78   15.00
   0  -3 -10  481.05   39.30
   0  -3 -10  459.55   40.20
   3  -3  10  417.96   37.70
   0   3  10  484.75   39.40
  -3   0  10  476.55   39.90
  -1  -3 -10  134.29   15.40
  -1  -3 -10  116.09   13.70
   1   3  10  152.88   15.10
  -4   1  10  155.28   15.00
  -2  -3 -10  131.09   14.70
  -5   2  10  156.68   15.60
  -5   2  10  165.68   16.40
   2   3  10  132.09   16.30
  -3  -3 -10  286.47   28.10
  -3  -3 -10  298.57   31.10
  -6   3  10  370.16   30.10
   3   3  10  294.07   31.00
  -4  -3 -10   39.30    7.40
  -4  -3 -10   41.60    9.50
  -4  -2 -10  248.88   26.80
   4   2  10  323.47   31.20
  -6   4  10  342.67   29.10
  -6   4  10  328.17   28.80
   5  -4 -10  382.16   32.20
  -4  -1 -10  332.27   30.10
  -4  -1 -10  317.67   33.20
   4   1  10  348.67   33.50
   1  -5  10  373.36   31.50
  -5   4  10  377.86   31.40
  -4   0 -10  368.96   37.60
   4  -4 -10  408.86   36.60
  -4   4  10  439.46   36.30
   0  -4  10  485.35   37.40
   4   0  10  409.86   37.90
   3  -4 -10  135.49   14.50
   3  -4 -10  131.29   15.30
  -3   4  10  160.58   14.70
   4  -1  10  145.49   14.90
   2  -4 -10  798.42   69.69
   2  -4 -10  822.62   68.89
  -2   4  10  878.71   68.79
  -2  -2  10  873.11   69.89
   1  -4 -10  141.59   15.60
   1  -4 -10  162.38   16.70
  -1   4  10  183.38   16.20
  -3  -1  10  155.98   16.40
   0  -4 -10  351.46   35.50
   0  -4 -10  373.36   34.50
   0   4  10  400.46   35.10
  -4   0  10  451.35   35.90
  -4   0  10  417.36   35.30
  -1  -4 -10  322.87   32.80
  -1  -4 -10  358.26   31.40
  -5   1  10  346.47   31.50
   1   4  10  311.77   32.10
  -5   1  10  406.36   32.80
  -2  -4 -10  263.77   24.00
  -2  -4 -10  197.18   29.00
  -6   2  10  259.77   25.00
  -7   3  10   62.19   10.30
   3   4  10   71.79   12.00
  -5  -2 -10  260.27   25.40
  -5  -2 -10  204.38   25.60
   5   2  10  274.47   26.40
  -7   5  10  233.98   23.00
  -5  -1 -10   62.39    8.30
   6  -5 -10   70.89   10.60
  -6   5  10   96.69   10.40
   1  -6  10   71.39   14.90
   5   1  10   95.99   12.60
  -5   0 -10   53.39    9.20
   5  -5 -10   61.09    9.30
   5   0  10   79.29   10.70
   0  -5  10   88.99   11.20
  -5   5  10   82.29    9.10
   4  -5 -10  391.16   35.00
   4  -5 -10  374.86   33.70
  -1  -4  10  409.06   34.40
  -1  -4  10  427.16   35.60
   5  -1  10  337.67   33.30
  -4   5  10  368.16   33.10
   3  -5 -10  128.89   14.80
   3  -5 -10  132.29   15.50
  -2  -3  10  144.99   15.70
  -2  -3  10  156.08   16.90
  -3   5  10  165.08   15.00
   2  -5 -10  123.99   14.30
   2  -5 -10  118.59   14.80
  -3  -2  10  162.88   16.60
  -3  -2  10  141.79   15.30
  -2   5  10  149.09   14.50
   1  -5 -10  369.66   32.80
   1  -5 -10  386.06   34.10
  -1   5  10  368.16   32.90
  -4  -1  10  351.56   33.70
  -4  -1  10  364.86   33.50
   0  -5 -10   53.79   10.50
   0  -5 -10   53.99    8.90
   0   5  10   81.69   10.90
  -5   0  10   65.99   10.80
  -1  -5 -10   56.19   11.50
  -6   1  10   82.19   10.90
   1   5  10   78.39   11.80
  -6   1  10  108.99   16.10
  -2  -5 -10  211.98   24.40
  -2  -5 -10  202.48   21.90
   2   5  10  224.28   24.60
  -7   2  10  199.88   21.10
  -6  -1 -10   57.89   11.50
  -7   6  10   86.69    9.60
   6  -6 -10  508.45   42.70
  -6   6  10  500.35   40.10
   0  -6  10  384.16   41.80
  -6   6  10  465.65   39.90
   0  -6  10  452.35   42.20
   6   0  10  476.85   41.20
   5  -6 -10   68.49   12.20
  -1  -5  10  110.69   13.40
  -5   6  10   95.09   10.60
  -1  -5  10  109.89   15.00
   4  -6 -10  270.37   27.60
  -2  -4  10  331.47   31.10
  -2  -4  10  324.27   29.20
   3  -6 -10  309.37   28.70
  -3  -3  10  311.57   31.30
  -3  -3  10  325.97   30.00
   2  -6 -10  250.77   27.50
   2  -6 -10  281.07   26.40
  -4  -2  10  319.27   27.90
  -4  -2  10  257.47   31.10
  -2   6  10  298.07   26.90
   1  -6 -10   61.59   10.60
   1  -6 -10   80.19   11.70
  -5  -1  10   70.39   11.70
  -5  -1  10   93.59   16.20
  -1   6  10   88.19   11.50
   0  -6 -10  414.76   40.80
  -6   0  10  506.25   43.00
  -1  -6 -10   57.89   12.20
  -1  -6 -10   47.80   10.30
  -7   1  10   61.59   10.70
  -7   1  10   77.39   12.90
   1   6  10   75.29   12.80
   6  -7 -10   80.39   11.00
   6  -7 -10   80.89   12.30
  -1  -6  10   85.19   15.30
  -6   7  10   82.69   10.00
   5  -7 -10  237.68   21.90
  -2  -5  10  202.18   25.80
   4  -7 -10   35.90    7.50
   4  -7 -10   55.89   10.50
  -3  -4  10   33.40   10.40
  -3  -4  10   38.30    9.60
   3  -7 -10   36.00    7.10
  -4  -3  10   35.60    7.70
   2  -7 -10  225.48   23.80
   2  -7 -10  225.78   22.10
  -2   7  10  188.08   22.20
  -5  -2  10  201.88   24.30
  -5  -2  10  232.68   24.50
   1  -7 -10   78.19   13.90
   1  -7 -10   74.09   11.70
  -1   7  10  104.59   14.10
  -6  -1  10   81.39   13.60
   0   0 -11   -0.40    1.10
   0   0  11    1.70    1.70
  -1   0 -11  774.32   63.49
  -1   1  11  808.72   64.49
   0  -1 -11 1056.79   78.29
   0  -1 -11  892.31   76.79
   0   1  11  924.31   77.09
  -1  -1 -11   -0.30    1.40
   2  -1 -11   -1.30    1.50
  -1  -1 -11   -1.90    1.60
   1   1  11    0.00    1.30
  -2  -1 -11  626.44   53.49
  -2  -1 -11  669.63   55.59
   3  -2 -11  702.43   54.99
  -3   2  11  667.93   54.59
   2   1  11  625.44   54.49
  -2   0 -11 1611.74  131.49
  -2   0 -11 1705.23  137.59
   2  -2 -11 1827.12  133.29
   2   0  11 1681.13  134.79
   0  -2  11 1502.75  133.89
  -2   2  11 1696.23  132.79
   1  -2 -11    0.40    1.50
  -2   1 -11   -1.90    1.40
   1  -2 -11   -0.20    1.20
  -1   2  11    2.10    2.00
   2  -1  11   -0.80    1.70
  -1  -1  11    1.10    1.70
   0  -2 -11 1753.52  130.39
   0  -2 -11 1741.33  129.09
   0   2  11 1657.73  129.09
   2  -2  11 1395.36  128.09
  -2   0  11 1575.54  129.39
  -1  -2 -11  659.93   51.59
  -1  -2 -11  640.14   52.99
   2  -3  11  568.94   50.89
  -3   1  11  615.84   52.29
   1   2  11  638.64   52.09
  -2  -2 -11    0.60    1.80
  -2  -2 -11   -1.00    1.60
  -4   2  11    1.10    1.30
   2   2  11   -0.50    1.80
  -3  -2 -11  514.35   41.60
  -3  -2 -11  439.96   44.40
  -5   3  11  534.35   42.40
   3   2  11  468.65   44.50
   4  -3 -11  652.83   50.09
  -3  -1 -11  583.34   48.00
  -3  -1 -11  533.05   50.69
   3   1  11  538.05   50.19
  -4   3  11  615.44   49.30
   3  -3 -11   -1.80    1.70
  -3   0 -11    2.40    2.10
  -3   0 -11    1.70    1.10
   3   0  11    0.80    2.30
  -3   3  11    2.70    2.20
   0  -3  11    1.10    2.00
  -3   1 -11  679.63   56.69
   2  -3 -11  702.13   57.59
   2  -3 -11  702.93   56.69
  -2   3  11  627.14   56.09
  -1  -2  11  702.43   56.89
   1  -3 -11  673.53   52.79
   1  -3 -11  663.33   53.79
  -2  -1  11  618.74   53.09
  -1   3  11  615.44   52.39
   3  -2  11  600.54   51.59
   0  -3 -11    0.80    1.60
   0  -3 -11    1.20    1.70
   3  -3  11    1.20    2.00
   0   3  11    2.00    1.90
  -3   0  11   -1.50    1.70
  -1  -3 -11  585.74   46.80
  -1  -3 -11  585.44   48.60
   1   3  11  498.05   46.90
  -4   1  11  544.35   47.10
  -2  -3 -11  531.65   41.30
  -2  -3 -11  461.15   43.30
  -5   2  11  473.25   43.00
   2   3  11  430.86   42.50
  -3  -3 -11   -0.50    2.70
   3   3  11   -1.20    3.00
  -6   3  11   -0.20    1.70
  -4  -3 -11  286.67   32.70
  -4  -3 -11  317.37   29.40
  -7   4  11  356.86   30.60
  -4  -2 -11  817.32   76.79
  -4  -2 -11  863.31   71.69
  -6   4  11  865.41   72.49
   4   2  11  896.61   76.49
  -6   4  11  979.50   79.89
  -4  -1 -11    4.10    2.60
   5  -4 -11    1.30    2.30
  -4  -1 -11    0.60    1.90
   4   1  11   -4.40    2.60
   1  -5  11   -5.20    5.10
  -4   0 -11 1147.79  100.49
   4  -4 -11 1357.86   99.89
  -4   4  11 1210.38   98.69
   0  -4  11 1332.07   99.79
   4   0  11 1075.89   99.89
   3  -4 -11  627.84   52.09
   3  -4 -11  657.53   53.49
  -1  -3  11  618.34   52.59
  -3   4  11  573.14   51.39
   2  -4 -11    2.30    1.40
   2  -4 -11    0.90    1.80
  -2  -2  11   -3.00    2.00
  -2   4  11    1.20    1.30
   1  -4 -11  627.64   49.80
   1  -4 -11  590.04   50.59
  -3  -1  11  570.64   50.09
  -1   4  11  562.64   49.20
   0  -4 -11 1262.87   93.49
   0  -4 -11 1170.18   94.69
  -4   0  11 1173.68   94.09
  -4   0  11 1068.79   93.29
   0   4  11 1059.49   93.09
  -5   1  11   -1.20    2.90
   1   4  11    2.70    3.70
  -5   1  11    1.90    2.40
  -2  -4 -11  732.13   67.09
  -2  -4 -11  871.51   66.89
  -6   2  11  720.93   63.99
   2   4  11  743.33   67.19
  -3  -4 -11  288.67   32.30
  -3  -4 -11  346.17   30.00
   3   4  11  293.57   32.10
  -7   3  11  372.46   30.90
  -7   3  11  274.47   29.00
  -5  -2 -11   -4.40    3.50
  -7   5  11   -2.70    2.60
  -7   5  11   -2.20    2.70
   5   2  11   -2.50    3.80
  -5  -1 -11  385.16   33.20
   6  -5 -11  415.26   36.00
   5   1  11  407.76   37.30
  -6   5  11  371.86   34.70
  -5   0 -11  375.76   36.90
   5  -5 -11  447.06   36.90
   5   0  11  391.16   37.00
  -5   5  11  399.46   35.50
   0  -5  11  428.56   37.10
   4  -5 -11   -0.80    2.10
   5  -1  11   -2.20    2.60
  -1  -4  11   -3.50    2.50
  -1  -4  11    4.20    3.20
   3  -5 -11  532.25   46.00
   3  -5 -11  622.74   48.80
  -3   5  11  519.45   45.80
  -2  -3  11  536.45   47.50
  -2  -3  11  493.45   46.10
   2  -5 -11  581.14   47.60
   2  -5 -11  519.45   44.40
  -3  -2  11  474.95   45.00
  -2   5  11  509.05   44.60
  -3  -2  11  498.55   44.80
   1  -5 -11    0.70    2.40
   1  -5 -11    0.90    2.80
  -4  -1  11    6.00    3.00
  -1   5  11    0.70    2.30
   0  -5 -11  488.45   39.50
  -5   0  11  346.17   36.50
   0   5  11  404.56   37.70
  -5   0  11  421.36   41.30
  -1  -5 -11  284.57   33.30
  -6   1  11  275.97   28.30
  -2  -5 -11   -4.60    3.10
  -2  -5 -11   -1.10    3.50
   2   5  11    3.30    4.00
  -7   2  11    4.40    4.00
  -7   2  11    0.10    2.80
   6  -6 -11   -3.90    2.40
   6  -6 -11    0.80    3.10
  -6   6  11   -0.20    2.30
   5  -6 -11  525.25   51.49
   5  -6 -11  456.25   41.10
  -5   6  11  437.36   43.70
   4  -6 -11  953.00   71.29
  -2  -4  11  798.02   72.59
  -2  -4  11  787.72   69.79
  -4   6  11  787.62   68.39
   3  -6 -11    4.00    2.80
  -3   6  11   -0.40    1.80
  -3  -3  11   -3.30    3.40
  -3  -3  11   -2.70    3.10
   2  -6 -11  879.91   70.29
   2  -6 -11  800.12   70.79
  -2   6  11  798.92   68.19
  -4  -2  11  765.42   69.39
   1  -6 -11  382.76   31.90
   1  -6 -11  268.97   34.10
  -5  -1  11  388.56   33.00
  -1   6  11  291.07   31.20
   0  -6 -11   -0.90    2.90
   0   6  11   -1.60    2.80
  -6   0  11    0.60    4.40
   5  -7 -11   -1.60    2.20
   5  -7 -11    1.80    2.80
  -5   7  11   -1.90    2.50
   4  -7 -11  340.17   29.70
   4  -7 -11  334.17   27.60
  -3  -4  11  231.58   29.30
  -4   7  11  277.87   26.70
  -3  -4  11  231.88   27.90
   3  -7 -11  315.77   27.30
   3  -7 -11  310.77   29.00
  -4  -3  11  256.07   28.20
  -3   7  11  264.57   26.70
  -4  -3  11  238.58   29.50
   2  -7 -11    0.80    2.80
   2  -7 -11   -1.50    2.40
  -2   7  11   -3.60    2.60
  -5  -2  11   -4.70    3.80
  -5  -2  11   -1.00    4.20
   0   0  12  183.38   17.40
  -1   0 -12   17.70    4.10
   0  -1  12   16.40    3.90
  -1   1  12   22.20    4.70
   1   0  12   24.70    4.70
  -1   0  12   15.70    3.90
   1  -1  12   25.60    4.70
   0   1  12   22.50    4.70
  -1  -1 -12  117.89   11.90
  -1  -1 -12  121.39   13.00
   1  -2  12  113.89   12.10
  -2   1  12  115.79   12.40
   1   1  12  111.19   12.20
   2   1  12   19.30    4.70
  -2   2  12   26.20    5.20
   2   0  12   30.20    5.30
   1  -2 -12  118.69   13.20
  -2   1 -12  108.99   12.30
   1  -2 -12  115.09   12.40
  -1  -1  12  109.49   13.00
  -1   2  12  117.89   12.20
   2  -1  12  122.49   12.00
   2  -2  12   16.30    4.50
   0   2  12   27.90    5.00
  -1  -2 -12   10.90    3.50
   2  -3  12   15.60    4.50
  -3   1  12   13.80    3.60
   1   2  12   23.90    5.10
  -4   2  12  114.39   11.90
   2   2  12   88.49   12.10
  -3  -2 -12    3.60    2.40
   3   2  12    5.80    4.10
  -5   3  12   11.70    3.60
  -3  -1 -12    1.90    1.90
   4  -3 -12    3.70    2.70
  -3  -1 -12    1.00    2.20
   3   1  12   10.30    4.40
  -4   3  12   12.50    4.70
  -3   0 -12   88.49   11.80
   3  -3 -12  110.99   11.90
   0  -3  12   90.69   11.70
  -3   3  12  108.59   11.20
   3   0  12   88.29   11.20
  -3   1 -12    6.20    2.20
   2  -3 -12   10.00    3.10
   2  -3 -12    8.30    3.30
  -2  -1  12   25.70    5.90
  -1   3  12   20.80    4.50
   3  -2  12   16.50    4.30
   0  -3 -12   98.09   12.40
   0  -3 -12  113.49   11.70
   0   3  12   98.29   11.20
  -3   0  12   91.49   11.60
  -1  -3 -12    7.00    3.10
  -1  -3 -12    3.30    2.70
  -4   1  12    6.60    3.10
   1   3  12   14.50    4.30
   3  -4  12   10.40    3.40
  -2  -3 -12   -2.60    2.60
  -2  -3 -12    0.80    2.80
   2   3  12    9.50    4.00
  -5   2  12    3.00    2.50
  -3  -3 -12   52.89    8.30
   3   3  12   55.39   11.50
  -6   3  12   56.59    8.30
  -4  -2 -12   10.40    5.00
   4   2  12    7.90    4.40
  -6   4  12   18.70    4.10
  -6   4  12    8.70    3.40
  -4  -1 -12   58.09   11.70
   5  -4 -12   76.59   12.00
  -4  -1 -12   77.89    8.20
   4   1  12   66.49   11.70
  -5   4  12   83.79    9.80
  -4   0 -12   19.20    4.50
   0  -4  12    9.10    3.90
   4   0  12    7.30    4.00
  -4   4  12   15.20    4.10
   3  -4 -12    5.90    3.00
  -1  -3  12    9.30    3.90
   4  -1  12   15.40    5.10
  -2  -2  12   91.29   12.30
  -2   4  12  100.39   10.80
   4  -2  12   78.89   10.30
   1  -4 -12    3.80    2.50
   1  -4 -12    5.90    4.20
  -1   4  12   13.70    4.20
  -3  -1  12    6.00    3.20
   0  -4 -12   40.70    7.60
  -4   0  12   14.10    4.60
   0   4  12   25.90    5.60
  -1  -4 -12   77.39   11.20
  -5   1  12   67.99    9.70
  -5   1  12   76.09   11.80
   1   4  12   58.49   10.00
  -2  -4 -12   13.00    5.70
  -2  -4 -12    9.40    3.90
   2   4  12    3.50    4.50
  -6   2  12   22.70    5.70
  -5  -1 -12    0.90    3.00
   1  -6  12   -6.30    8.10
   5   1  12    1.10    4.30
  -6   5  12    7.40    3.60
   0  -5  12   14.40    4.90
  -5   5  12   14.70    5.40
   5   0  12   13.60    5.10
   4  -5 -12   87.69   12.30
   4  -5 -12   74.99   12.00
  -4   5  12   86.89    9.80
  -1  -4  12   62.79   11.70
  -1  -4  12   54.09   10.20
  -3   5  12   14.10    3.40
  -2  -3  12    7.00    3.50
  -2   5  12   11.60    3.50
  -3  -2  12    7.00    4.00
  -3  -2  12   13.70    4.40
   1  -5 -12   72.99   11.60
   1  -5 -12   82.29   10.40
  -1   5  12   81.89   10.50
  -4  -1  12   69.99   11.50
  -4  -1  12   81.29   16.50
   0  -5 -12    4.30    2.40
   0  -5 -12    3.40    3.10
  -5   0  12    3.80    3.30
  -5   0  12    9.00    3.90
   0   5  12    9.60    4.00
  -1  -5 -12    6.10    4.30
  -6   1  12   12.30    4.60
   1   5  12   11.40    5.30
   5  -6 -12   -0.10    3.30
   5  -6 -12    2.40    2.80
  -1  -5  12   -2.00    4.00
  -1  -5  12   -7.20    4.50
  -5   6  12    8.30    3.60
   4  -6 -12   15.20    4.90
  -2  -4  12    4.30    3.90
  -2  -4  12    0.50    4.60
  -4   6  12    6.20    2.90
   3  -6 -12   70.49   11.00
   3  -6 -12   60.59    9.10
  -3   6  12   57.09    8.90
  -3  -3  12   53.69   10.60
   2  -6 -12   14.20    4.40
  -4  -2  12    2.40    3.80
  -2   6  12    5.40    3.20
  -4  -2  12    7.20    4.20
   1  -6 -12   -1.70    2.70
   1  -6 -12   -0.70    2.70
  -5  -1  12    4.60    4.20
  -1   6  12    3.80    3.30
  -5  -1  12    2.60    3.90
   0   0  13    0.60    1.90
   1  -1 -13  717.83   57.99
  -1   0 -13  710.33   58.69
  -1   0 -13  685.53   56.99
   0  -1  13  662.33   57.79
  -1   1  13  741.13   58.29
   1   0  13  690.43   57.99
   0  -1 -13  694.03   59.59
  -1   1 -13  678.83   58.79
   0  -1 -13  711.73   58.29
   1  -1  13  637.44   58.29
  -1   0  13  755.92   59.09
   0   1  13  789.02   59.19
  -1  -1 -13    0.20    1.70
  -1  -1 -13    0.70    2.10
  -2   1  13    1.10    1.60
   1  -2  13   -0.80    1.90
   1   1  13    1.50    2.20
  -2  -1 -13  614.64   51.89
  -2  -1 -13  588.74   49.30
   2   1  13  595.34   50.89
   2  -2 -13  323.77   32.90
  -2   0 -13  399.86   33.90
   2   0  13  426.56   33.50
  -2   2  13  360.06   33.00
   1  -2 -13   -0.10    1.90
   1  -2 -13    1.60    1.90
  -2   1 -13    2.90    1.80
   2  -1  13   -2.90    2.30
  -1   2  13   -2.30    1.50
   0  -2 -13  277.17   28.40
   0  -2 -13  298.97   27.50
   0   2  13  356.26   28.40
  -1  -2 -13  543.25   48.90
  -1  -2 -13  561.84   47.20
   2  -3  13  580.04   47.30
   1   2  13  573.94   48.20
  -2  -2 -13   -2.00    1.70
   2  -4  13   -3.70    2.50
  -4   2  13    3.30    2.50
   2   2  13   -0.10    3.00
  -3  -2 -13  380.86   41.20
  -5   3  13  496.35   39.90
   3   2  13  468.35   42.50
  -3  -1 -13  485.05   40.40
  -3  -1 -13  442.96   43.70
   3   1  13  536.85   44.40
   3  -3 -13    0.30    2.40
  -3   0 -13    0.80    2.50
   0  -3  13    0.70    2.90
   3   0  13    2.20    2.80
  -3   3  13    2.30    2.10
   2  -3 -13  638.34   50.19
  -3   1 -13  513.35   49.30
   3  -1  13  561.14   49.10
  -1  -2  13  640.74   50.79
   1  -3 -13  584.44   50.09
  -2  -1  13  607.04   50.99
   3  -2  13  521.45   48.90
  -1   3  13  685.43   55.59
   0  -3 -13    1.00    2.70
   0  -3 -13    2.20    2.00
   0   3  13   -0.40    2.40
  -3   0  13   -0.40    2.60
  -1  -3 -13  483.45   44.40
   1   3  13  482.05   43.40
  -4   1  13  517.15   43.70
  -2  -3 -13  485.95   40.90
  -5   2  13  417.86   40.60
   2   3  13  525.65   45.40
  -3  -3 -13   -2.90    3.50
  -6   3  13   -3.10    3.10
   3   3  13    1.40    3.30
  -4  -2 -13  156.38   20.30
  -4  -2 -13  167.88   15.90
  -4  -1 -13    1.40    3.10
  -5   4  13    1.50    2.30
   4   1  13   -3.60    4.90
  -4   0 -13  210.28   24.10
   4  -4 -13  258.37   24.60
   0  -4  13  270.67   25.00
   4   0  13  266.77   25.60
   3  -4 -13  597.64   53.19
   3  -4 -13  607.44   50.89
   4  -1  13  515.35   48.80
  -3   4  13  560.44   48.40
  -1  -3  13  572.84   49.50
   2  -4 -13    0.20    2.30
  -2   4  13    3.40    2.20
   1  -4 -13  509.75   45.90
  -1   4  13  508.15   44.30
  -3  -1  13  528.55   45.30
   0  -4 -13  225.28   23.70
   0  -4 -13  248.38   32.40
   0   4  13  261.67   25.60
  -4   0  13  287.97   26.30
  -1  -4 -13   -2.00    2.30
  -1  -4 -13    0.20    2.80
  -5   1  13   -2.50    2.00
   1   4  13    1.90    3.70
  -5   1  13   -0.40    3.20
  -2  -4 -13  234.08   25.60
  -2  -4 -13  197.58   21.20
  -6   2  13  186.78   21.90
   2   4  13  223.38   25.00
  -6   2  13  264.87   24.30
  -5   0 -13  338.67   34.50
   5  -5 -13  409.76   35.80
  -5   5  13  413.56   34.90
   4  -5 -13    5.80    3.30
   4  -5 -13    1.60    2.90
  -1  -4  13   -0.70    3.50
  -4   5  13    2.20    2.70
   3  -5 -13  505.75   44.40
   3  -5 -13  536.65   46.40
  -3   5  13  488.65   43.80
  -2  -3  13  492.55   49.60
  -2  -3  13  516.55   45.80
   2  -5 -13  490.85   45.10
   2  -5 -13  499.05   43.50
  -3  -2  13  520.75   44.70
  -2   5  13  481.65   43.20
   1  -5 -13    1.90    2.50
   1  -5 -13    1.90    2.30
  -4  -1  13   -1.70    3.40
  -1   5  13    0.70    2.20
   0  -5 -13  323.07   32.70
   0  -5 -13  352.76   30.90
   0   5  13  310.47   31.40
  -5   0  13  319.77   31.30
   4  -6 -13  196.88   20.30
  -2  -4  13  195.98   21.00
  -4   6  13  198.98   20.10
  -2  -4  13  202.38   22.70
   3  -6 -13   -1.20    2.80
   3  -6 -13   -1.70    2.30
  -3  -3  13   -3.10    3.80
  -3   6  13   -2.30    2.00
   2  -6 -13  171.48   18.70
  -4  -2  13  191.28   20.60
  -2   6  13  189.98   19.50
  -4  -2  13  165.88   21.20
   0   0 -14  428.96   39.40
   0   0  14  472.45   39.10
  -1   0 -14  129.49   13.40
   1   0  14  116.19   13.00
   0  -1  14  102.29   12.70
  -1   1  14  107.19   14.50
  -1   1 -14  123.89   14.30
   0  -1 -14  134.29   13.50
   0  -1 -14  140.79   15.10
  -1   0  14  122.29   13.90
   0   1  14  122.09   13.70
  -1  -1 -14  608.04   48.40
  -1  -1 -14  596.44   50.79
   1   1  14  561.34   49.20
  -2   1  14  559.84   49.30
  -3   2  14  124.69   13.30
   1  -3  14  104.69   12.60
   2   1  14  100.69   14.70
   2   0  14   42.00    7.70
   0  -2  14   41.50    7.70
  -2   2  14   57.29    7.80
   1  -2 -14  629.44   49.10
  -2   1 -14  521.85   48.40
   1  -2 -14  604.94   50.49
  -1   2  14  561.84   48.70
   2  -1  14  561.74   48.40
   0   2  14   50.29    7.30
   2  -2  14   34.00    7.00
  -2   0  14   46.00    7.40
  -1  -2 -14  143.49   13.60
   1   2  14  115.59   13.50
  -3   1  14  119.89   13.60
   2  -3  14   95.09   12.50
  -2  -2 -14  293.87   31.20
  -2  -2 -14  316.47   26.70
   2  -4  14  282.57   27.40
   2   2  14  307.87   29.50
  -3  -2 -14   75.49   13.30
  -3  -2 -14   73.19    8.20
   3   2  14   51.39   11.90
  -3  -1 -14   96.69   13.10
   3   1  14   91.39   13.00
  -4   3  14   79.09   11.00
   3  -3 -14  546.35   45.00
  -3   0 -14  506.55   44.90
   3   0  14  479.05   44.50
  -3   1 -14  121.99   13.50
   3  -1  14  102.69   13.10
  -2   3  14  137.09   13.80
   1  -3 -14  157.08   16.20
   1  -3 -14  161.08   17.00
  -1   3  14  125.59   14.80
  -2  -1  14  137.39   16.40
   0  -3 -14  506.55   41.50
  -3   0  14  491.65   45.90
   0   3  14  440.96   41.70
  -1  -3 -14   81.49   12.40
  -1  -3 -14  103.29   10.50
   1   3  14   64.49   11.10
  -2  -3 -14   49.20   11.80
  -2  -3 -14   52.49    8.60
  -5   2  14   60.59   10.80
   4  -4 -14   72.49   12.60
   4  -4 -14   62.49    9.60
  -4   0 -14   53.49   10.10
   3  -4 -14  103.59   12.30
  -3   4  14   82.89   11.00
  -1  -3  14   85.99   13.20
   2  -4 -14  332.87   32.30
   2  -4 -14  353.06   34.00
  -2   4  14  347.37   32.10
  -2  -2  14  404.66   36.80
   1  -4 -14  104.89   11.70
   1  -4 -14  105.39   13.50
  -1   4  14   77.19   10.90
  -3  -1  14   79.89   12.50
   0  -4 -14   47.50    9.60
   0   4  14   32.20    7.10
  -4   0  14   32.80    7.30
   3  -5 -14   86.89   10.70
   3  -5 -14   84.99   13.30
  -3   5  14   61.89   10.00
  -3  -2  14   34.90    7.10
  -3  -2  14   30.30    7.40
  -2   5  14   48.90    8.00
   0   0 -15    1.90    2.10
   0   0  15    0.50    2.80
  -1   0 -15   31.70    7.90
   1  -1 -15   40.00    8.10
   1   0  15   55.19    7.90
  -1   1  15   59.69    8.30
   0  -1  15   44.70    7.70
   0  -1 -15   35.00    8.00
  -1   0  15   53.79    8.10
  -1   2 -15   -3.90    2.40
  -2   1  15   -1.40    2.40
  -2  -1 -15   58.89    8.30
   2   1  15   49.40    9.20
  -3   2  15   62.49    8.80
   1  -3  15   46.70    9.00
   2  -2 -15  117.29   16.10
   0  -2  15  150.68   15.60
   2   0  15  127.59   15.20
  -2   2  15  155.58   15.50
   1  -2 -15   -1.70    2.30
  -1   2  15   -5.30    4.50
  -1  -1  15   -2.50    2.70
   0  -2 -15  103.79   11.70
   2  -2  15  115.49   12.80
  -1  -2 -15   51.19    7.20
  -1  -2 -15   55.39    9.50
   2  -3  15   35.10    7.60
   1   2  15   48.70    8.70
  -3   1  15   57.19    8.70
  -2  -2 -15   -0.20    1.90
   2   2  15   -4.60    2.90
  -4   2  15   -1.80    3.10
  -3   0 -15    6.50    2.70
   3  -3 -15   -2.10    2.90
  -3   3  15   -2.40    2.40
   3   0  15    2.30    3.90
   2  -3 -15   44.90    9.60
  -3   1 -15   51.69   10.80
   2  -3 -15   44.70    8.10
   3  -1  15   45.40    8.80
  -2   3  15   62.09    8.70
   1  -3 -15   44.70    9.70
   1  -3 -15   51.29    8.10
  -1   3  15   63.99    8.90
   0  -3 -15    2.00    3.10
   0   3  15   -1.20    3.00
  -3   0  15    1.80    3.20
   2  -4 -15   -1.30    2.20
  -2   4  15   -4.40    2.60
   0   0 -16 1012.80   81.69
   0   0  16  936.21   80.19
  -1   0 -16  116.79   14.40
   0   1 -16  125.69   14.80
   1  -1 -16  111.19   14.80
   1   0  16   99.89   13.00
  -1   1  16  111.59   13.20
   0  -1  16   90.99   13.20
  -1   1 -16  117.19   15.70
   0  -1 -16  129.09   14.30
  -1   0  16   86.39   12.60
   0   1  16   94.49   12.20
  -1   2 -16  398.46   38.20
  -1  -1 -16  441.06   39.20
   1   1  16  414.16   38.10
  -2   1  16  465.35   38.60
  -2   1 -16  394.46   39.80
   1  -2 -16  452.65   41.40
   2  -1  16  461.65   40.50
  -1   2  16  493.65   40.10
  -1  -1  16  456.65   40.10
   0   0   0    0.00    0.00
_computing_structure_solution     'SHELXT 2014/5 (Sheldrick, 2014)'
;
_shelx_hkl_checksum     91794
_shelx_res_file
;
    shelx.res created by SHELXL-2014/7
TITL BaLuSiAlN_a_0m_b.res in P31c     New: P63mc
CELL  0.71073    6.0378    6.0378    9.8133    90.000    90.000   120.000
ZERR        1    0.0005    0.0005    0.0009     0.000     0.000     0.000
LATT  -1
SYMM           X - Y ,              X ,    0.50000 + Z
SYMM             - Y ,          X - Y ,              Z
SYMM             - X ,            - Y ,    0.50000 + Z
SYMM         - X + Y ,            - X ,              Z
SYMM               Y ,        - X + Y ,    0.50000 + Z
SYMM               Y ,              X ,    0.50000 + Z
SYMM         - X + Y ,              Y ,              Z
SYMM             - X ,        - X + Y ,    0.50000 + Z
SYMM             - Y ,            - X ,              Z
SYMM           X - Y ,            - Y ,    0.50000 + Z
SYMM               X ,          X - Y ,              Z
SFAC N Si Ba Lu Ce Al O
UNIT 13.8 7.6 1.8 2 0.2 0.4 0.2
TEMP    28
acta
SIZE 0.018 0.07 0.13
L.S. 20
SHEL 30.0 0.70
TWIN
EXYZ BA2 Ce2
EADP BA2 Ce2
EXYZ SI1 Al1
EADP SI1 Al1
EXYZ SI2 Al2
EADP SI2 Al2
EXYZ N1 O1
EADP N1 O1
EXYZ N2 O2
EADP N2 O2
EXYZ N3 O3
EADP N3 O3
WGHT    0.031300    0.726700
EXTI    0.005229
BASF   0.10046
FVAR       0.36589
LU1   4    0.333333    0.666667    0.076162    10.16667    0.00749    0.00749 =
         0.00716    0.00000    0.00000    0.00374
REM
BA2   3    0.333333    0.666667    0.449020    10.15000    0.00979    0.00979 =
         0.01012    0.00000    0.00000    0.00489
CE2   5    0.333333    0.666667    0.449020    10.01667    0.00979    0.00979 =
         0.01012    0.00000    0.00000    0.00489
SI1   2    0.827523    0.172477    0.264564    10.47500    0.00762    0.00762 =
         0.00968    0.00022   -0.00022    0.00352
AL1   6    0.827523    0.172477    0.264564    10.02500    0.00762    0.00762 =
         0.00968    0.00022   -0.00022    0.00352
SI2   2    0.000000    0.000000    0.000636    10.15834    0.00611    0.00611 =
         0.00923    0.00000    0.00000    0.00305
AL2   6    0.000000    0.000000    0.000636    10.00833    0.00611    0.00611 =
         0.00923    0.00000    0.00000    0.00305
N1    1    0.509706    0.490294    0.211192    10.49286    0.00676    0.00676 =
         0.01023   -0.00098    0.00098    0.00164
O1    7    0.509706    0.490294    0.211192    10.00714    0.00676    0.00676 =
         0.01023   -0.00098    0.00098    0.00164
N2    1    0.847430    0.152570    0.440438    10.49286    0.01543    0.01543 =
         0.01066   -0.00099    0.00099    0.01120
O2    7    0.847430    0.152570    0.440438    10.00714    0.01543    0.01543 =
         0.01066   -0.00099    0.00099    0.01120
N3    1    0.000000    0.000000    0.188020    10.16429    0.01831    0.01831 =
         0.01279    0.00000    0.00000    0.00916
O3    7    0.000000    0.000000    0.188020    10.00238    0.01831    0.01831 =
         0.01279    0.00000    0.00000    0.00916
HKLF 4  1.0 -1.0 0.0 0.0 0.0 -1.0 0.0 0.0 0.0 -1.0
REM  BaLuSiAlN_a_0m_b.res in P31c     New: P63mc
REM R1 =  0.0220 for     381 Fo > 4sig(Fo)  and  0.0228 for all     395 data
REM     33 parameters refined using      0 restraints
END
WGHT      0.0287      0.5561
REM Highest difference peak  1.699,  deepest hole -1.396,  1-sigma level  0.309
Q1    1   0.3333  0.6667  0.3595  10.16667  0.05    1.70
Q2    1   0.3333  0.6667  0.1576  10.16667  0.05    1.61
Q3    1   0.0000  0.0000  0.3220  10.16667  0.05    1.47
Q4    1   0.3333  0.6667 -0.0114  10.16667  0.05    1.24
Q5    1   0.0000  0.0000  0.0786  10.16667  0.05    1.17
Q6    1   0.3333  0.6667  0.5448  10.16667  0.05    1.16
Q7    1   0.3333  0.6667  0.2689  10.16667  0.05    1.15
Q8    1   0.6667  0.3333  0.3274  10.16667  0.05    1.12
Q9    1   0.3333  0.6667 -0.1139  10.16667  0.05    1.09
Q10   1   1.1695  0.3389  0.3952  10.50000  0.05    1.05
Q11   1   0.3333  0.6667  0.6129  10.16667  0.05    0.98
Q12   1   0.1681  0.3362  0.1297  10.50000  0.05    0.96
Q13   1   0.8284  0.1716  0.3769  10.50000  0.05    0.92
Q14   1   1.0492  0.3910  0.3415  11.00000  0.05    0.90
Q15   1   0.8310  0.1690  0.1461  10.50000  0.05    0.76
Q16   1   0.6534  0.0450  0.3145  11.00000  0.05    0.75
Q17   1   0.3346  0.4175  0.2628  11.00000  0.05    0.74
Q18   1   0.6667  0.3333  0.2000  10.16667  0.05    0.72
Q19   1   1.1722  0.3444  0.2787  10.50000  0.05    0.70
Q20   1   0.6049  0.6583  0.1819  11.00000  0.05    0.70
;
_shelx_res_checksum     13563
