# Supplementary material for: Lu-atom-ordered oxonitridoaluminosilicate Ba0.9Ce0.1LuAl0.2Si3.8N6.9O0.1
Source: Acta Crystallogr E Crystallogr Commun. 2020 Oct 6;76(Pt 11):1708–11. doi: 10.1107/S2056989020013158 (PMC7643228; doi:10.1107/S2056989020013158)
Supplement: Supplementary file 2 [file e-76-01708-Isup2.hkl]

data_I                                                                          
_shelx_title ' BaLuSiAlN_a_0m_b.res in P31c     New: P63mc'                     
_shelx_refln_list_code          4                                               
_shelx_F_calc_maximum      257.12                                               
_exptl_crystal_F_000       464.20                                               
_reflns_d_resolution_high  0.7010                                               
                                                                                
loop_                                                                           
 _space_group_symop_operation_xyz                                               
 'x, y, z'                                                                      
 'x-y, x, z+1/2'                                                                
 '-y, x-y, z'                                                                   
 '-x, -y, z+1/2'                                                                
 '-x+y, -x, z'                                                                  
 'y, -x+y, z+1/2'                                                               
 'y, x, z+1/2'                                                                  
 '-x+y, y, z'                                                                   
 '-x, -x+y, z+1/2'                                                              
 '-y, -x, z'                                                                    
 'x-y, -y, z+1/2'                                                               
 'x, x-y, z'                                                                    
                                                                                
_cell_length_a     6.0378                                                       
_cell_length_b     6.0378                                                       
_cell_length_c     9.8133                                                       
_cell_angle_alpha  90.000                                                       
_cell_angle_beta   90.000                                                       
_cell_angle_gamma 120.000                                                       
                                                                                
_shelx_F_squared_multiplier     1.000                                           
                                                                                
loop_                                                                           
 _refln_index_h                                                                 
 _refln_index_k                                                                 
 _refln_index_l                                                                 
 _refln_F_squared_calc                                                          
 _refln_F_squared_meas                                                          
 _refln_F_squared_sigma                                                         
 _refln_observed_status                                                         
   0   0 -14       3407.75       3541.82       293.12 o                         
   0   1 -13       5436.93       5380.25       179.27 o                         
   0   2 -13       2678.51       2850.74       160.29 o                         
  -1   3 -13       4503.14       4471.03       132.84 o                         
   0   0 -12       1200.53       1371.71       130.16 o                         
   0   1 -12        154.51        158.95        13.36 o                         
  -1   2 -12        815.68        863.04        37.56 o                         
   0   2 -12        213.40        192.41        18.56 o                         
  -1   3 -12        150.04        143.34        12.77 o                         
   0   3 -12        723.69        719.02        38.02 o                         
  -2   4 -12        780.18        714.64        38.65 o                         
  -1   4 -12        102.76         79.13         9.64 o                         
   0   1 -11       6001.41       6473.14       434.97 o                         
   0   2 -11      12049.26      12053.23       406.16 o                         
  -1   3 -11       4851.71       4718.37       126.72 o                         
   0   3 -11          6.99          7.20         6.06 o                         
  -1   4 -11       4355.05       4246.01       131.35 o                         
   0   4 -11       8239.33       8728.62       296.43 o                         
  -2   5 -11       3794.26       3712.37       105.64 o                         
  -1   5 -11          4.46         -0.50         7.97 o                         
   0   0 -10       9534.49       8606.79       662.11 o                         
   0   1 -10       1622.27       1562.07        79.53 o                         
  -1   2 -10       4415.82       4366.37       158.24 o                         
   0   2 -10       4737.46       4868.96       158.90 o                         
  -1   3 -10       1189.53       1216.28        37.51 o                         
   0   3 -10       3699.53       3660.36       124.66 o                         
  -2   4 -10       6450.89       6397.32       254.42 o                         
  -1   4 -10       1180.55       1179.53        43.32 o                         
   0   4 -10       3178.29       3262.61       111.02 o                         
  -2   5 -10       1076.86       1145.47        35.53 o                         
  -1   5 -10       2703.63       2771.77        68.49 o                         
   0   5 -10        612.28        600.81        34.94 o                         
  -3   6 -10       2339.02       2460.86       114.51 o                         
   0   1  -9       3236.68       3299.62       128.49 o                         
   0   2  -9        850.60        860.38        45.50 o                         
  -1   3  -9       2534.91       2577.10        84.07 o                         
   0   3  -9         80.35         72.64        12.21 o                         
  -1   4  -9       2143.77       2075.23        64.64 o                         
   0   4  -9        633.25        625.76        31.84 o                         
  -2   5  -9       1866.60       1805.81        55.43 o                         
  -1   5  -9         50.00         47.83         6.08 o                         
   0   5  -9       1448.15       1426.30        60.73 o                         
  -2   6  -9        491.40        473.39        21.34 o                         
  -1   6  -9       1222.41       1171.78        41.73 o                         
   0   1  -8       6768.84       6292.57       200.13 o                         
  -1   2  -8      17666.46      17258.72       554.32 o                         
   0   2  -8       2965.87       2905.89        93.02 o                         
  -1   3  -8       6513.05       6484.44       171.88 o                         
   0   3  -8      14193.75      15138.43       519.18 o                         
  -2   4  -8       8813.31       8368.86       306.27 o                         
  -1   4  -8       4422.87       4498.33       106.13 o                         
   0   4  -8       2030.55       2022.50        72.72 o                         
  -2   5  -8       3110.73       3106.38        82.22 o                         
  -1   5  -8       9725.82      10211.61       237.08 o                         
   0   5  -8       4286.16       4236.42       136.28 o                         
  -3   6  -8       8231.51       8990.71       302.28 o                         
  -2   6  -8       1448.98       1476.33        39.84 o                         
  -1   6  -8       3007.50       2944.17        70.89 o                         
   0   6  -8       4484.05       4629.34       180.11 o                         
  -3   7  -8       3010.46       3056.22        83.85 o                         
   0   1  -7       4239.81       4237.75       293.59 o                         
   0   2  -7        197.94        192.73        12.19 o                         
  -1   3  -7       3387.20       3381.28        92.30 o                         
   0   3  -7         44.19         53.57         8.51 o                         
  -1   4  -7       2660.80       2734.73        70.65 o                         
   0   4  -7        185.14        231.66        45.95 o                         
  -2   5  -7       2255.59       2268.16        62.24 o                         
  -1   5  -7         25.98         30.83         5.05 o                         
   0   5  -7       1954.21       2010.88        79.42 o                         
  -2   6  -7        174.21        169.64        15.30 o                         
  -1   6  -7       1524.50       1545.67        39.70 o                         
   0   6  -7          0.17         -1.44         7.66 o                         
  -3   7  -7       1378.99       1375.71        43.07 o                         
  -2   7  -7         55.71         48.56         8.35 o                         
   0   1  -6       5086.48       4940.86       174.41 o                         
  -1   2  -6       6657.52       6579.38       242.19 o                         
   0   2  -6      10887.00      11029.49       394.34 o                         
  -1   3  -6       3656.40       3739.50       102.02 o                         
   0   3  -6       5177.53       5187.68       196.01 o                         
  -2   4  -6      14701.13      14771.84       542.90 o                         
  -1   4  -6       3104.18       3118.48        86.19 o                         
   0   4  -6       6278.54       6481.32       206.14 o                         
  -2   5  -6       2647.98       2645.14        72.48 o                         
  -1   5  -6       3586.93       3679.30        94.37 o                         
   0   5  -6       1753.49       1899.63        90.21 o                         
  -3   6  -6       3136.75       2972.48       120.55 o                         
  -2   6  -6       4048.48       3995.98       102.72 o                         
  -1   6  -6       1635.23       1686.53        48.37 o                         
   0   6  -6       6336.14       6422.64       321.25 o                         
  -3   7  -6       1255.62       1148.47        39.20 o                         
  -2   7  -6       2113.29       1974.45        66.04 o                         
  -1   7  -6       1310.57       1330.14        40.82 o                         
   0   1  -5      15779.56      16095.23       523.44 o                         
   0   2  -5      33490.12      34057.79      1047.18 o                         
  -1   3  -5      12104.88      12527.54       316.40 o                         
   0   3  -5         47.04         51.17         7.02 o                         
  -1   4  -5       9485.19       9498.24       207.02 o                         
   0   4  -5      19413.10      19043.12       606.03 o                         
  -2   5  -5       7285.04       7248.63       218.70 o                         
  -1   5  -5         23.88         26.32         3.95 o                         
   0   5  -5       6433.58       6509.36       276.99 o                         
  -2   6  -5      12545.82      12822.77       330.96 o                         
  -1   6  -5       5539.29       5538.59       175.53 o                         
   0   6  -5          0.07         -3.54         6.30 o                         
  -3   7  -5       4632.69       4326.27       111.50 o                         
  -2   7  -5         50.17         41.67         6.95 o                         
  -1   7  -5       3779.74       3754.55        95.75 o                         
   0   1  -4       1017.57       1032.34        41.66 o                         
  -1   2  -4        954.22       1033.94        46.13 o                         
   0   2  -4       1333.31       1306.14        61.47 o                         
  -1   3  -4        785.76        835.95        26.11 o                         
   0   3  -4        789.98        925.20        43.14 o                         
  -1   4  -4        577.52        623.09        22.30 o                         
   0   4  -4        692.20        745.98        29.30 o                         
  -2   5  -4        456.43        487.29        19.35 o                         
  -1   5  -4        466.74        474.06        16.48 o                         
   0   5  -4        482.73        466.11        26.25 o                         
  -3   6  -4        352.47        382.71        27.45 o                         
  -2   6  -4        450.63        434.97        20.16 o                         
  -1   6  -4        327.60        315.65        15.41 o                         
   0   6  -4       1196.09       1284.67        79.27 o                         
  -3   7  -4        312.76        335.43        22.03 o                         
  -2   7  -4        357.07        357.60        20.48 o                         
  -1   7  -4        214.26        185.96        13.89 o                         
   0   7  -4        192.59        195.19        19.11 o                         
  -4   8  -4        822.20        725.58        71.83 o                         
  -3   8  -4        182.80        181.21        12.84 o                         
   0   1  -3      33026.20      34932.50      2584.79 o                         
   0   2  -3      15740.32      16159.13       565.47 o                         
  -1   3  -3      20151.28      20644.65       630.64 o                         
   0   3  -3        114.73        146.86         9.95 o                         
  -1   4  -3      17274.03      17246.22       376.03 o                         
   0   4  -3       8069.06       8070.16       251.09 o                         
  -2   5  -3      15089.79      15070.58       374.77 o                         
  -1   5  -3         55.41         49.26         5.01 o                         
   0   5  -3       8889.31       8547.85       314.13 o                         
  -2   6  -3       5206.12       5034.19       133.09 o                         
  -1   6  -3       8110.95       8074.58       187.32 o                         
   0   6  -3          0.07         11.89         6.33 o                         
  -3   7  -3       6118.32       5906.46       191.64 o                         
  -2   7  -3        101.51        106.11         9.16 o                         
  -1   7  -3       6820.80       7038.72       165.75 o                         
   0   7  -3       6331.81       6322.53       204.43 o                         
  -3   8  -3       5235.20       4989.83       177.00 o                         
  -2   8  -3       2648.83       2763.43        89.22 o                         
   0   0  -2      10977.46       8509.73       642.67 o                         
   0   1  -2       3575.02       3363.29       106.61 o                         
  -1   2  -2      33143.38      34470.59      1540.10 o                         
   0   2  -2       3784.74       4239.96       121.75 o                         
  -1   3  -2       3633.48       3690.30        84.34 o                         
   0   3  -2      23490.21      24042.37       679.22 o                         
  -2   4  -2       6513.58       6723.15       229.45 o                         
  -1   4  -2       2029.99       1908.01        45.98 o                         
   0   4  -2       1325.45       1205.84        54.64 o                         
  -2   5  -2       1143.89       1203.72        35.12 o                         
  -1   5  -2      14062.25      13331.17       288.76 o                         
   0   5  -2       2151.87       2190.45        96.95 o                         
  -3   6  -2      11159.20      11580.85       534.20 o                         
  -2   6  -2        765.29        772.57        30.86 o                         
  -1   6  -2       1418.35       1451.97        45.17 o                         
   0   6  -2       3041.04       3232.94       101.71 o                         
  -3   7  -2       1457.96       1403.13        50.65 o                         
  -2   7  -2       8002.07       7805.29       199.85 o                         
  -1   7  -2        577.65        587.26        21.23 o                         
   0   7  -2        359.08        284.32        22.86 o                         
  -4   8  -2       2262.08       2081.29        98.08 o                         
  -3   8  -2        673.35        691.91        34.03 o                         
  -2   8  -2        413.56        359.47        27.58 o                         
   0   1  -1       3266.07       3157.03        87.66 o                         
   0   2  -1      15227.66      15610.34       535.72 o                         
  -1   3  -1       3395.25       3527.40        79.86 o                         
   0   3  -1         18.17         21.59         4.42 o                         
  -1   4  -1       1918.32       2052.02        53.47 o                         
   0   4  -1       7372.00       7589.77       282.67 o                         
  -2   5  -1       1104.98       1200.63        42.25 o                         
  -1   5  -1          7.20          6.05         3.02 o                         
   0   5  -1       1875.66       2020.31        72.33 o                         
  -2   6  -1       4426.90       4552.25       123.10 o                         
  -1   6  -1       1286.20       1461.84        47.00 o                         
   0   6  -1          0.04          4.91         6.64 o                         
  -3   7  -1       1285.74       1260.20        45.23 o                         
  -2   7  -1         12.04          4.48         5.35 o                         
  -1   7  -1        587.37        633.26        27.48 o                         
   0   7  -1        376.47        350.91        26.25 o                         
  -3   8  -1        658.37        636.60        30.12 o                         
  -2   8  -1       1994.15       1814.32        54.20 o                         
   0   1   0       5496.93       4978.45       194.55 o                         
  -1   2   0      41999.73      41833.32      1318.40 o                         
   0   2   0       8001.26       8074.96       366.10 o                         
  -1   3   0       4187.65       4061.68        90.92 o                         
   0   3   0      28679.17      33384.18      1078.66 o                         
  -2   4   0      66111.66      75857.12      3614.04 o                         
  -1   4   0       3166.98       3200.65        80.45 o                         
   0   4   0       4795.62       5428.90       180.32 o                         
  -2   5   0       2655.67       2657.71        72.34 o                         
  -1   5   0      17607.40      18647.62       422.60 o                         
   0   5   0       1797.23       1930.64        78.40 o                         
  -3   6   0      14837.03      15263.00       604.75 o                         
  -2   6   0       3129.87       3252.99        89.47 o                         
  -1   6   0       1589.40       1566.92        50.13 o                         
   0   6   0      24112.30      27243.24       871.49 o                         
  -3   7   0       1260.81       1139.74        47.61 o                         
  -2   7   0       9303.66       9226.75       224.88 o                         
  -1   7   0       1300.42       1272.71        40.62 o                         
   0   7   0       1197.51       1229.71        59.33 o                         
  -4   8   0      16382.49      15768.92       735.82 o                         
  -3   8   0       1041.17        961.25        36.65 o                         
  -2   8   0       1459.01       1463.08        48.50 o                         
   0   1   1       3611.75       3535.88        87.98 o                         
   0   2   1      17416.45      17592.80       572.80 o                         
  -1   3   1       3735.23       3589.10        86.19 o                         
   0   3   1         17.49         18.37         4.68 o                         
  -1   4   1       2192.57       2281.86        56.37 o                         
   0   4   1       8666.38       8769.21       300.56 o                         
  -2   5   1       1281.51       1327.48        39.49 o                         
  -1   5   1          6.85         11.62         4.04 o                         
   0   5   1       2118.88       2292.35        80.07 o                         
  -2   6   1       5341.97       5154.72       178.96 o                         
  -1   6   1       1515.85       1658.83        47.87 o                         
   0   6   1          0.04         15.13         7.81 o                         
  -3   7   1       1490.64       1428.46        57.38 o                         
  -2   7   1         11.30          3.78         6.71 o                         
  -1   7   1        723.39        786.71        27.54 o                         
   0   7   1        441.34        411.56        29.90 o                         
  -3   8   1        820.48        834.78        42.15 o                         
  -2   8   1       2513.51       2297.28       150.54 o                         
   0   0   2      10068.34       7976.41       639.34 o                         
   0   1   2       3462.98       3298.84        83.07 o                         
  -1   2   2      31347.26      32071.92      1271.10 o                         
   0   2   2       3046.60       3694.17       163.41 o                         
  -1   3   2       3376.62       3505.80        92.71 o                         
   0   3   2      22023.76      21573.10       799.31 o                         
  -2   4   2       5957.05       6033.69       285.72 o                         
  -1   4   2       1924.94       1840.22        44.96 o                         
   0   4   2       1006.01        948.07        40.14 o                         
  -2   5   2       1156.45       1167.00        34.37 o                         
  -1   5   2      12966.43      12797.21       310.00 o                         
   0   5   2       1950.88       2115.72        85.64 o                         
  -3   6   2      10212.33       9720.41      1061.17 o                         
  -2   6   2        566.07        619.54        36.63 o                         
  -1   6   2       1279.91       1344.55        45.29 o                         
   0   6   2       2730.95       2834.36       107.80 o                         
  -3   7   2       1303.12       1249.88        44.68 o                         
  -2   7   2       7243.15       7472.74       236.88 o                         
  -1   7   2        564.91        579.29        24.77 o                         
   0   7   2        405.83        382.86        32.65 o                         
  -4   8   2       2024.54       1805.19        83.32 o                         
  -3   8   2        608.90        572.32        25.98 o                         
  -2   8   2        302.58        285.87        19.60 o                         
   0   1   3      33799.91      31447.52      1770.14 o                         
   0   2   3      16331.63      16298.40       566.01 o                         
  -1   3   3      20810.98      20759.74       603.15 o                         
   0   3   3        115.42        122.95         9.47 o                         
  -1   4   3      17801.59      17716.85       416.69 o                         
   0   4   3       8403.75       8648.08       329.38 o                         
  -2   5   3      15520.12      15126.73       358.86 o                         
  -1   5   3         55.79         49.65         4.92 o                         
   0   5   3       9318.54       9988.76       332.53 o                         
  -2   6   3       5437.27       5109.86       135.73 o                         
  -1   6   3       8475.77       8552.68       231.70 o                         
   0   6   3          0.07          4.85         7.46 o                         
  -3   7   3       6449.44       6321.88       154.65 o                         
  -2   7   3        102.46         92.94        10.09 o                         
  -1   7   3       7083.69       7542.15       190.15 o                         
   0   7   3       6541.86       6792.98       243.97 o                         
  -3   8   3       5480.83       5312.72       158.48 o                         
  -2   8   3       2793.56       2810.26        90.70 o                         
   0   0   4       4756.97       3861.85       304.91 o                         
   0   1   4       1213.83       1159.74        41.42 o                         
  -1   2   4       1078.62       1063.21        45.44 o                         
   0   2   4       1311.33       1311.40        55.59 o                         
  -1   3   4       1032.92       1112.77        36.24 o                         
   0   3   4        894.82        933.37        36.31 o                         
  -2   4   4       1838.53       1696.04        62.10 o                         
  -1   4   4        729.69        764.45        30.55 o                         
   0   4   4        670.12        670.47        31.72 o                         
  -2   5   4        540.20        555.55        22.92 o                         
  -1   5   4        524.96        556.15        24.17 o                         
   0   5   4        692.40        443.28        70.28 o                         
  -3   6   4        383.35        402.06        23.61 o                         
  -2   6   4        434.68        438.53        20.02 o                         
  -1   6   4        468.66        389.17        38.60 o                         
   0   6   4        640.55        687.16        73.29 o                         
  -3   7   4        471.22        414.53        27.84 o                         
  -2   7   4        407.24        371.13        22.81 o                         
  -1   7   4        265.64        227.10        13.85 o                         
   0   7   4        214.03        198.06        20.56 o                         
  -4   8   4        399.95        423.06        53.66 o                         
  -3   8   4        252.52        239.32        16.12 o                         
   0   1   5      15365.43      13869.10       521.01 o                         
   0   2   5      32222.53      31732.63      1141.82 o                         
  -1   3   5      11665.87      11215.20       351.47 o                         
   0   3   5         47.99         48.01         8.24 o                         
  -1   4   5       9146.71       9185.21       248.30 o                         
   0   4   5      18578.19      18670.46       606.77 o                         
  -2   5   5       7051.01       6958.64       190.88 o                         
  -1   5   5         24.46         22.66         4.68 o                         
   0   5   5       6102.10       6364.68       235.51 o                         
  -2   6   5      11950.52      11671.69       346.28 o                         
  -1   6   5       5260.33       5356.27       149.28 o                         
   0   6   5          0.07         -4.73         4.73 o                         
  -3   7   5       4366.15       4154.63       121.96 o                         
  -2   7   5         51.68         51.16         7.40 o                         
  -1   7   5       3613.79       3756.95       138.03 o                         
   0   0   6      27430.67      23272.49      1811.20 o                         
   0   1   6       5201.73       4809.48       173.25 o                         
  -1   2   6       7414.37       7087.21       242.60 o                         
   0   2   6      11739.17      11383.17       394.80 o                         
  -1   3   6       3778.35       3701.06       115.94 o                         
   0   3   6       5828.01       5664.43       196.70 o                         
  -2   4   6      15856.79      16180.84       608.20 o                         
  -1   4   6       3217.34       3272.30       101.61 o                         
   0   4   6       6844.35       7137.84       244.89 o                         
  -2   5   6       2723.97       2800.51        84.77 o                         
  -1   5   6       4094.18       4174.84       110.51 o                         
   0   5   6       1822.82       1896.32        79.79 o                         
  -3   6   6       3589.34       3373.31       163.25 o                         
  -2   6   6       4463.54       4483.08       136.64 o                         
  -1   6   6       1728.32       1795.86        55.71 o                         
   0   6   6       6979.04       7298.33       254.71 o                         
  -3   7   6       1319.01       1256.05        45.80 o                         
  -2   7   6       2467.99       2500.69        88.81 o                         
  -1   7   6       1375.24       1453.17        45.94 o                         
   0   1   7       3608.70       3194.83       135.27 o                         
   0   2   7        146.45        156.70        11.88 o                         
  -1   3   7       2913.22       2753.21        87.83 o                         
   0   3   7         43.95         42.77         6.66 o                         
  -1   4   7       2187.85       2147.86        78.24 o                         
   0   4   7        160.74        147.67        16.61 o                         
  -2   5   7       1792.09       1832.29        94.21 o                         
  -1   5   7         25.83         21.22         5.26 o                         
   0   5   7       1675.30       1717.00        76.24 o                         
  -2   6   7        154.18        129.71        15.20 o                         
  -1   6   7       1241.35       1267.18        46.87 o                         
   0   6   7          0.17         -0.53         6.90 o                         
  -3   7   7       1158.19       1170.38        47.07 o                         
  -2   7   7         55.36         30.05         8.49 o                         
   0   0   8      14212.69      11168.08       883.15 o                         
   0   1   8       6731.76       5927.27       217.12 o                         
  -1   2   8      17808.94      17548.11       609.08 o                         
   0   2   8       2636.68       2490.30       101.32 o                         
  -1   3   8       6451.84       6274.14       181.48 o                         
   0   3   8      14315.51      14281.43       518.57 o                         
  -2   4   8       8842.66       8608.19       343.34 o                         
  -1   4   8       4374.64       4241.98       128.00 o                         
   0   4   8       1796.26       1790.89        87.85 o                         
  -2   5   8       3090.48       3067.15       102.11 o                         
  -1   5   8       9819.71      10156.91       273.82 o                         
   0   5   8       4238.23       4172.00       159.37 o                         
  -3   6   8       8318.98       8954.25       371.88 o                         
  -2   6   8       1273.19       1260.62        49.22 o                         
  -1   6   8       2956.59       2976.70        88.15 o                         
   0   6   8       4518.06       4766.98       200.15 o                         
  -3   7   8       2968.25       3034.57       103.90 o                         
   0   1   9       3806.78       3569.40       141.67 o                         
   0   2   9        998.94        983.18        41.20 o                         
  -1   3   9       3006.29       3099.07        86.59 o                         
   0   3   9         80.61         80.35        11.54 o                         
  -1   4   9       2582.36       2524.48        94.80 o                         
   0   4   9        742.55        705.92        35.08 o                         
  -2   5   9       2270.47       2313.39        72.62 o                         
  -1   5   9         50.18         41.95         6.74 o                         
   0   5   9       1755.81       1773.29       112.83 o                         
  -2   6   9        575.34        545.23        29.94 o                         
  -1   6   9       1511.30       1517.97        72.86 o                         
   0   0  10       8747.64       7927.89       655.35 o                         
   0   1  10       1351.20       1306.84        82.64 o                         
  -1   2  10       4251.85       4159.03       155.97 o                         
   0   2  10       4186.74       4280.17       218.70 o                         
  -1   3  10        932.08        976.22        39.61 o                         
   0   3  10       3552.21       3571.97       137.10 o                         
  -2   4  10       5872.84       5939.20       253.40 o                         
  -1   4  10        967.94        997.24        36.52 o                         
   0   4  10       2764.69       2820.88       134.86 o                         
  -2   5  10        912.57        930.43        41.59 o                         
  -1   5  10       2566.11       2698.81        81.70 o                         
   0   5  10        432.38        417.00        35.20 o                         
  -3   6  10       2200.07       2233.03       126.30 o                         
   0   1  11       6198.34       6800.39       520.79 o                         
   0   2  11      12471.96      13123.99       448.57 o                         
  -1   3  11       5053.70       5047.87       129.56 o                         
   0   3  11          7.00          6.65         5.11 o                         
  -1   4  11       4515.43       4547.87       124.89 o                         
   0   4  11       8561.39       9346.19       365.67 o                         
  -2   5  11       3910.58       3954.26       117.97 o                         
  -1   5  11          4.47          7.74         6.99 o                         
   0   1  12         65.90        132.22        30.63 o                         
  -1   2  12        859.62        870.45        41.91 o                         
  -1   3  12         61.94         64.17        10.74 o                         
   0   3  12        762.47        776.75        44.63 o                         
  -1   4  12         38.96         27.73         6.85 o                         
   0   1  13       5202.57       5259.12       179.04 o                         
   0   2  13       2305.38       2428.04       160.44 o                         
  -1   3  13       4282.58       4346.93       140.39 o                         
   0   0  14       3316.38       3215.48       295.34 o                         
                                                                                
